# Supplementary material for: Genetic variation determines VEGF-A plasma levels in cancer patients
Source: Sci Rep. 2018 Nov 5;8:16332. doi: 10.1038/s41598-018-34506-4 (PMC6218528; doi:10.1038/s41598-018-34506-4)
Supplement: Supplementary file 2 [file 41598_2018_34506_MOESM2_ESM.xlsx]

## Sheet: CALGB 80303 Clinical Data
SUBJID	age	ps_new	dzext_new	priorrt_new	TREAT_ASSIGNED
ID002	73	1	1	1	Placebo
ID003	65	1	1	1	Bevacizumab
ID005	68	1	1	1	Placebo
ID008	75	2	1	1	Bevacizumab
ID010	73	1	2	1	Bevacizumab
ID012	55	1	1	1	Bevacizumab
ID014	71	1	1	1	Placebo
ID017	56	1	1	1	Bevacizumab
ID020	68	1	1	1	Placebo
ID024	70	2	1	1	Bevacizumab
ID025	76	1	1	1	Placebo
ID026	71	1	1	1	Bevacizumab
ID028	58	1	1	1	Placebo
ID030	77	2	2	1	Bevacizumab
ID031	59	2	1	1	Placebo
ID033	60	1	1	1	Placebo
ID036	55	2	1	1	Bevacizumab
ID037	58	1	1	1	Bevacizumab
ID038	69	1	1	2	Placebo
ID039	71	1	2	1	Placebo
ID040	71	1	2	1	Placebo
ID042	58	1	1	2	Placebo
ID044	70	1	1	1	Bevacizumab
ID046	77	1	2	1	Bevacizumab
ID048	51	1	1	1	Bevacizumab
ID049	84	1	1	1	Bevacizumab
ID050	40	1	1	1	Bevacizumab
ID051	69	2	1	1	Placebo
ID053	63	1	1	1	Bevacizumab
ID055	56	1	1	1	Placebo
ID056	76	1	1	1	Bevacizumab
ID057	67	1	1	1	Placebo
ID059	48	1	1	1	Placebo
ID062	61	1	2	1	Placebo
ID063	68	1	1	1	Bevacizumab
ID064	58	1	1	1	Placebo
ID065	64	1	1	1	Bevacizumab
ID068	56	1	1	1	Bevacizumab
ID070	72	1	1	1	Placebo
ID072	70	1	2	1	Bevacizumab
ID073	79	1	1	2	Bevacizumab
ID074	51	1	1	1	Bevacizumab
ID076	54	1	1	1	Bevacizumab
ID077	45	1	2	1	Placebo
ID078	62	1	1	1	Bevacizumab
ID080	45	1	1	1	Placebo
ID083	48	1	1	1	Placebo
ID086	61	1	1	1	Placebo
ID087	72	1	1	1	Bevacizumab
ID089	57	1	1	1	Bevacizumab
ID091	53	2	1	1	Bevacizumab
ID094	69	1	1	1	Placebo
ID095	45	1	1	2	Placebo
ID098	75	1	1	1	Bevacizumab
ID099	62	1	1	1	Bevacizumab
ID100	63	1	1	1	Bevacizumab
ID101	79	1	2	1	Bevacizumab
ID102	66	1	2	1	Placebo
ID104	53	2	1	1	Placebo
ID105	52	1	2	1	Bevacizumab
ID106	63	1	1	1	Bevacizumab
ID108	59	1	2	1	Placebo
ID112	65	1	1	1	Bevacizumab
ID115	66	1	1	1	Placebo
ID119	63	1	1	1	Placebo
ID121	71	1	1	1	Bevacizumab
ID122	70	1	1	1	Placebo
ID123	72	2	1	2	Bevacizumab
ID126	49	1	1	1	Bevacizumab
ID127	80	1	1	1	Bevacizumab
ID128	71	1	1	1	Bevacizumab
ID130	74	1	1	1	Placebo
ID131	75	1	1	1	Bevacizumab
ID136	62	1	1	1	Placebo
ID139	67	1	1	1	Bevacizumab
ID140	58	1	1	1	Bevacizumab
ID141	57	1	1	1	Placebo
ID143	67	1	1	2	Placebo
ID144	60	2	1	1	Bevacizumab
ID145	70	1	2	1	Placebo
ID146	54	1	1	1	Placebo
ID148	67	1	1	1	Bevacizumab
ID149	36	2	1	1	Bevacizumab
ID150	49	1	1	1	Placebo
ID152	79	1	1	1	Bevacizumab
ID155	70	1	1	1	Bevacizumab
ID157	61	1	1	1	Placebo
ID159	68	1	1	2	Bevacizumab
ID160	70	1	1	1	Placebo
ID161	48	1	2	1	Bevacizumab
ID163	60	1	1	1	Bevacizumab
ID164	57	1	1	1	Placebo
ID166	64	1	1	1	Placebo
ID167	45	1	1	1	Placebo
ID168	71	1	1	1	Bevacizumab
ID169	42	1	1	1	Placebo
ID171	65	1	1	1	Placebo
ID172	60	1	1	1	Bevacizumab
ID173	61	2	1	1	Placebo
ID174	79	1	2	1	Placebo
ID175	66	1	2	1	Bevacizumab
ID179	78	1	2	1	Bevacizumab
ID180	74	1	1	1	Placebo
ID181	41	1	2	1	Placebo
ID183	64	1	1	1	Placebo
ID184	76	1	1	1	Bevacizumab
ID186	68	1	1	1	Bevacizumab
ID187	69	1	1	1	Bevacizumab
ID189	77	1	1	1	Placebo
ID191	41	1	1	1	Bevacizumab
ID192	60	1	2	1	Bevacizumab
ID194	69	2	2	1	Bevacizumab
ID196	78	1	1	1	Placebo
ID197	68	1	1	1	Bevacizumab
ID200	58	1	1	1	Placebo
ID201	81	1	1	1	Placebo
ID202	64	1	1	1	Bevacizumab
ID203	68	2	1	1	Placebo
ID204	60	1	1	1	Bevacizumab
ID205	54	1	1	1	Placebo
ID208	59	1	1	1	Bevacizumab
ID209	63	1	1	1	Bevacizumab
ID210	65	1	1	1	Bevacizumab
ID211	64	1	1	1	Bevacizumab
ID212	47	1	1	1	Bevacizumab
ID213	68	1	1	1	Placebo
ID214	64	1	1	1	Bevacizumab
ID217	60	1	1	1	Bevacizumab
ID220	79	1	1	2	Placebo
ID221	54	1	1	2	Placebo
ID222	77	1	1	1	Placebo
ID223	62	1	1	1	Bevacizumab
ID225	82	2	2	1	Bevacizumab
ID226	70	1	1	1	Bevacizumab
ID227	58	1	1	1	Bevacizumab
ID229	61	1	1	1	Placebo
ID230	76	1	1	1	Bevacizumab
ID232	65	1	1	1	Placebo
ID233	35	2	1	1	Placebo
ID234	49	1	2	1	Placebo
ID235	61	1	1	1	Bevacizumab
ID236	79	2	1	1	Placebo
ID237	57	1	1	2	Bevacizumab
ID240	75	1	1	1	Bevacizumab
ID241	50	1	1	1	Placebo
ID242	72	1	1	1	Placebo
ID244	76	1	1	1	Bevacizumab
ID245	63	1	1	1	Bevacizumab
ID247	79	1	1	1	Bevacizumab
ID248	58	1	1	1	Placebo
ID249	67	1	1	1	Bevacizumab
ID251	59	1	2	1	Placebo
ID252	74	1	1	1	Placebo
ID253	65	1	1	1	Placebo
ID254	70	1	1	1	Placebo
ID257	58	1	1	1	Bevacizumab
ID258	74	1	1	1	Placebo
ID262	49	1	1	1	Bevacizumab
ID263	57	1	1	1	Placebo
ID266	59	1	1	1	Bevacizumab
ID269	58	1	1	1	Placebo
ID270	73	1	1	1	Placebo
ID273	56	1	2	1	Bevacizumab
ID274	77	1	2	1	Placebo
ID275	76	1	1	1	Placebo
ID277	69	2	1	1	Bevacizumab
ID280	46	1	2	2	Placebo
ID281	42	1	1	1	Bevacizumab
ID282	61	1	1	1	Placebo
ID285	60	1	1	1	Placebo
ID288	52	1	1	1	Placebo
ID292	57	1	1	1	Placebo
ID293	38	1	1	1	Bevacizumab
ID294	39	1	1	1	Placebo
ID295	55	1	1	1	Placebo
ID296	77	2	1	1	Placebo
ID297	81	1	1	1	Placebo
ID298	64	1	1	1	Placebo
ID299	59	1	1	1	Bevacizumab
ID300	57	1	1	1	Bevacizumab
ID303	64	1	1	1	Placebo
ID305	58	1	1	1	Bevacizumab
ID306	58	2	1	2	Bevacizumab
ID307	63	1	1	1	Placebo
ID308	73	1	1	2	Bevacizumab
ID309	58	1	2	1	Bevacizumab
ID310	70	1	1	2	Bevacizumab
ID311	71	1	1	1	Bevacizumab
ID316	58	1	2	1	Bevacizumab
ID317	69	1	1	1	Bevacizumab
ID318	82	1	1	1	Placebo
ID319	49	1	2	1	Bevacizumab
ID321	55	1	1	1	Placebo
ID324	72	1	1	1	Placebo
ID325	72	1	1	1	Placebo
ID326	63	2	1	1	Placebo
ID327	71	1	1	1	Placebo
ID328	66	1	1	1	Placebo
ID330	79	1	2	1	Bevacizumab
ID331	61	1	1	1	Placebo
ID334	54	1	1	1	Bevacizumab
ID335	79	1	2	1	Bevacizumab
ID337	81	1	1	1	Placebo
ID341	56	1	1	2	Placebo
ID342	58	1	1	1	Bevacizumab
ID343	55	1	1	2	Bevacizumab
ID344	65	1	1	2	Placebo
ID345	71	1	1	2	Bevacizumab
ID346	77	1	1	1	Placebo
ID349	64	1	1	1	Bevacizumab
ID350	77	1	1	1	Placebo
ID351	56	1	1	1	Bevacizumab
ID352	55	1	2	1	Bevacizumab
ID358	60	1	1	2	Bevacizumab
ID361	50	1	1	2	Placebo
ID364	75	1	2	2	Placebo

## Sheet: CALGB 80303 Plasma Markers
SUBJID	FGFb	VEGF.C	PlGF	GROa	PDGF.AA	SDF.1b	VEGF.D	IL.6	HGF	P.Selectin	MCP.1	OPN	TSP.2	Ang2	IGFBP.1	IGFBBP.3	PAI1.tot	ICAM.1	PEDF	VEGF.R2	PAI1.act	VEGF.R1	VCAM.1	CRP	TGFb1	TGFb2	VEGF	PDGFbb	IL.8	IGF.1	TGFb.R3
ID229	7.04	358.133	2.667	26.067	146.2	588.733	1119.73	6.733	412.467	13490.5	493.5	91621.5	18823.8	417.833	5923.33	1069130	25380	241233	2.53508e+06	2865.67	1566.93	94.533	1498550	7274000	29513.3	107.067	52.867	201.067	30	825.554	413.536
ID002	26.712	375.933	2.286	27.267	311.4	600.467	906.933	19	728	53751.7	605	66609.5	27782.8	201.833	4786.67	720423	72610	292183	2.73828e+06	3615.5	5525.53	34.2	1940450	157005000	30100	164.467	12.8	166.6	31.6	702.489	399.354
ID025	255.6	1058.13	10.333	45.133	325.933	1211.67	1704.53	11.333	861.6	54266.7	769.333	59572.5	20925.7	57.5	2540	723860	24250	332750	3496300	11957.8	2749.53	179.533	1221450	12234000	40460	19.6	217.6	337.867	20.333	1232.13	353.522
ID037	8.867	1199.93	1.4	157.2	423.2	3356.87	1915.93	7.8	569.267	95652.8	334	40191.7	10254.7	152.167	2110	928867	43506.7	310283	4104700	2558.67	4661.93	78.4	2262300	2345000	36736.7	108.933	67.733	361.667	4.9	1049.8	436.101
ID030	13.4	169.933	4.667	42.867	292	1073.87	3464.13	30.8	1359.27	67358.7	227	74339.7	52467.7	599.5	17440	464743	21783.3	906067	2903500	3076.17	2048.8	149.667	3.15953e+06	35860000	593.333	35.067	45.867	33.333	45.667	310.652	587.523
ID012	11.2	237.933	5.2	67.867	123.667	1293.27	1340.53	22.4	1596.4	54766.8	633.5	55790	54900.2	495.333	8103.33	834683	22616.7	510850	4169100	6540.17	4828.53	130.333	2.37703e+06	29082000	36718.3	57.467	67.067	137.733	62.133	648.51	595.919
ID145	35.1	1305.47	4.067	153.067	476.867	1013.73	904.8	13	599.8	102225	330.833	104508	15233	418	6760	736180	34190	331033	2.59513e+06	8136.83	1498.13	101.867	919567	32397000	33556.7	43	171.667	748.133	55.933	1026.17	448.643
ID040	29.8	428.958	4.267	16.533	51.533	2641.67	1182.4	6.667	947.6	115575	305.5	112097	15320.2	228.5	19820	699490	10486.7	409650	5.42652e+06	1753.33	187.733	42.867	2.67167e+06	31000	12861.7	72.2	63.267	32.6	35	468.439	445.741
ID026	40.8	2328.87	2.6	76.133	562.467	8415.8	1443.47	7.667	838.333	62592.1	502.333	13588.5	26331.5	223.333	13346.7	1.13719e+06	56720	217233	2223350	1362	2528.47	26.933	1.80668e+06	7619000	71423.3	26.067	345.467	821	105.867	888.245	364.809
ID038	55.733	1331.6	1.278	93.867	363	1320.6	2752.27	12.667	521.6	35255.9	653.667	2786.75	12205.2	196.167	17536.7	448797	40216.7	599267	3.73182e+06	2860.5	3141.93	53.867	1171550	7135000	48056.7	25	188.867	377.133	202.667	827.728	191.712
ID014	12	777.533	1.733	59.2	207.2	934.067	1882.53	12.4	710.6	70049.3	462.833	120430	22927.2	238	8236.67	325820	25400	236083	1863300	5946.83	199.867	74.933	1.35893e+06	1426000	42005	77.733	89.133	90.267	24.333	262.292	362.169
ID299	16	2032.33	5.2	100.533	1407.87	1259.53	3727.07	11.6	615.933	80672	367	81670.2	25696.7	213	2180	1795190	56666.7	223500	4.75953e+06	4283	2044.07	51.333	1.27347e+06	9305000	124610	48.667	121.4	377.4	64.333	3398.03	410.683
ID003	7.146	697.867	2.667	130.067	204.133	5140.6	1409.2	14	1383.8	60732.5	272	41763.7	12980.3	258.333	3303.33	624383	21733.3	881483	3.37463e+06	1240.83	1543.73	152.133	2.76882e+06	41524000	27151.7	51.467	48.667	183.333	116.6	824.707	326.051
ID028	35.667	1294.4	5	42.667	374.733	4170.4	2508.27	19.733	1019.8	67938.7	703.5	15931	46335.3	389	62156.7	1.40528e+06	31273.3	298433	3.58613e+06	5967	2179.87	95.2	1.44683e+06	66945000	53120	79.933	346.4	609.867	153.8	346.829	240.087
ID020	22.4	351.8	3.733	184.933	188.2	620.6	948.733	54.867	1439	37527.2	1663.33	175844	103528	366.667	30020	660663	49766.7	1160550	4295850	4639.33	4553.53	191.533	1.45533e+06	42676000	36548.3	29.733	240.333	120.4	757.867	232.55	486.35
ID300	14.867	2883.67	2.067	213.467	2391.93	5367.4	2624.8	49.533	882.933	61606.8	1400.83	67645.3	27150.3	757.333	9140	672350	64460	343517	958500	4902.33	7441.2	81.667	1.64943e+06	134345000	89201.7	54.067	594.267	446.2	212.533	620.947	338.745
ID235	16	488.667	11.988	41.867	244.4	500.333	2217.47	11.4	1024.07	49296.3	668	73774.2	51914.3	593.5	17686.7	1031360	29590	285217	3641050	4710.5	1477.27	215.667	1.76442e+06	23840000	33040	256.467	160.2	191.933	48	920.909	311.978
ID033	10.9	4732.27	6	437.4	2956.2	1751.33	1276.8	18.667	2301.07	94471.7	1710.67	24001.8	74000.2	793.667	101937	1.00789e+06	189497	1222950	4.08317e+06	4176.33	8831.67	55.6	4.08317e+06	137746000	106237	24.667	3090.2	1386.13	114.067	422.105	497.097
ID008	15.6	221.333	0.72	7.333	81.267	710.2	5879.27	866.067	4314.33	107231	1653.67	158886	78224.5	707	40960	458413	23250	485983	2.11192e+06	6785.67	8800	142.067	3046500	391772000	34618.3	22.6	157.733	99.4	89.8	331.712	360.122
ID039	19.8	401.667	5.2	150.333	221.733	918	1413.07	38.467	634.667	47019.1	483	6928	13167.3	286.833	4863.33	782713	12630	142933	2100150	2635.5	1579.13	190.333	1.36832e+06	1559000	38755	117.733	48.4	294.267	16.6	798.151	250.438
ID042	23.067	210.133	6.333	39.4	106.4	597.667	905	20.867	1562.33	40413	1069.33	90417.8	16312.8	359.833	4643.33	421000	16700	497200	1.95433e+06	2334	3369.33	84.133	975850	42430000	13625	22.267	39.533	235.333	53.733	803.585	286.107
ID149	36.1	309.067	3.6	86.867	90.2	488.733	1410.93	26.8	1067.27	37636.5	586.5	13481.5	16627.3	265	6386.67	867497	49190	548633	4.37313e+06	6350.17	10381.6	1245.13	1.13217e+06	35010000	20995	15.133	19	96.267	18	1551.55	121.82
ID166	41.333	431.6	19.467	107.867	91.867	974.333	3341.13	14.933	602	21691.3	327.5	8136.5	22402.2	42.333	905	333877	9423.33	225500	1.52407e+06	7122.83	904.067	220.2	1.10532e+06	4657000	14780	35	189	129.867	7	505.739	192.227
ID051	91.333	3212.8	1.9	448.4	1650.93	2207.73	7594	18.333	946.4	340224	474.833	77703.2	25900.3	153.333	5300	741840	75580	487717	3673950	5740.17	3081.8	180.933	1.61038e+06	17694000	192765	21.267	575.533	476.133	49.933	891.805	498.143
ID163	5.6	412.733	11.988	56.867	226.667	687.133	1775.4	54.2	1484.8	37252.9	312.5	54936.5	30381.5	279.833	18940	876347	31510	467700	3.95143e+06	3346.5	3448.6	160.467	1301350	387379500	3193.33	64.533	52.533	133.733	41.467	1242.84	395.282
ID044	332.933	570.333	196.867	59.267	397.533	743.267	3805.47	14.733	1489.53	84183.2	403.5	85056.5	18615.8	104.5	5410	971660	43916.7	563633	3.21508e+06	39032.8	2362.73	905.067	2.06867e+06	4537000	103258	128.6	131.333	327	32.867	1113.36	520.616
ID140	20.267	1530.6	9.867	212.133	188.733	1460.47	1156	27.067	12407.3	47691.7	1487.67	1.03638e+06	138530	1003.33	35036.7	584940	46030	724450	5.10222e+06	4427.33	7740	334.533	2744500	54982500	62170	80.933	194.867	210.933	2061.93	635.966	516.446
ID364	26.712	549.867	11.6	95.2	429.267	1483.73	1376.33	89.133	539.467	34329.9	950.333	107913	48109.2	95	18080	396100	27443.3	768783	6.06992e+06	3325.83	5470.53	89.8	3.24693e+06	18406000	38368.3	181.667	85.8	190.267	145.867	395.856	477.779
ID049	25.4	1110.8	4.338	208.733	838.6	1355.8	1128.67	10.667	633.6	50049.8	515.167	28536.5	8256.67	248.833	8006.67	1006220	39843.3	268800	2.60053e+06	2775.67	4019.27	98.6	1.38667e+06	2416000	75350	74.6	166.8	850.267	47.733	614.437	458.181
ID164	21.888	1173.8	0.72	164.8	739.2	1515.93	3075.13	30.067	1541.47	66196.9	720.167	65120.8	25533.5	84.833	6143.33	389340	39736.7	554917	3.71783e+06	7485.67	2396.33	98.333	2342800	97758000	88971.7	27.6	224.733	238.067	58.8	419.021	298.469
ID048	9.882	393.4	4.8	48.8	234.133	863.8	1726.13	13.867	1239.27	55020	574.667	131356	29459.2	324.333	10460	654173	18413.3	514417	5.24107e+06	2353.67	2369.4	151.867	2.80472e+06	2962000	24158.3	65.8	93.533	212.333	39.533	509.118	440.034
ID046	25.8	1413.73	0.126	359.533	387.333	1768.73	1015.33	8.2	964.667	28674.7	444.5	52914.3	12643.8	32.5	6883.33	1.01863e+06	59423.3	337217	3.95737e+06	4266.17	1326.8	1120.87	1.23157e+06	2599000	57668.3	19.467	283.133	139.6	19.533	789.292	614.06
ID050	14.202	592.8	4.8	43.467	121.4	1138.67	854	9.6	553	45554	317.667	29825	6730.17	112.167	9913.33	1500720	27836.7	331867	3.31188e+06	1480.5	1573.67	157.933	1.35538e+06	1320000	34883.3	28.2	23.067	67.2	111.6	1367.11	369.52
ID346	22.2	756.333	20.2	96.6	305.333	492.933	1684.53	14.467	435.067	27019.5	448	56641.5	18566	480.833	10950	1477950	32310	177067	5.44863e+06	4905.83	1604.67	87.133	1956050	7476000	74286.7	62.933	41.6	397.133	11.933	726.071	435.386
ID258	66.067	221.133	20.2	62.133	101.6	385.333	965.867	28.733	2076.13	33682	599.167	107349	47168.3	851	54666.7	801787	32903.3	774133	2302200	3127.33	4336.6	179.333	2.59238e+06	10864500	27720	69.867	153.933	96.6	277.2	188.372	401.318
ID127	20.667	1517.4	7.733	105.467	138.267	1886.87	618.667	25.533	1413.53	99723.5	968.5	151069	48624.5	354.833	45473.3	346820	46693.3	676600	3.09443e+06	3090.33	17797	157.067	4.35307e+06	137119500	37405	250.4	138.467	194.533	741.6	271.888	468.146
ID155	81.333	1847	3.3	205.333	3398.4	1401.27	3314	28.667	748.2	80499.4	1348.33	20332.2	27625.2	95.333	11186.7	952513	71976.7	348083	2587400	5689.67	3701.4	150.6	1.93643e+06	29083000	68160	22.533	173.2	1679.13	40.6	883.46	294.263
ID123	28.4	1880.53	14.4	104.6	586.933	3400.8	6098.13	18.333	1081.2	38476.7	575.833	102275	24129.8	467.167	25016.7	422007	93796.7	112983	2.49592e+06	5745.33	2110.33	172.467	1.44908e+06	3260000	180610	48.8	1024.67	1307.27	34.133	346.56	410.496
ID234	17.028	445.2	4.533	54.333	265.533	987.733	3060.53	9.067	1139.8	149803	633	1816.67	15319.8	277.167	16500	797473	20656.7	334900	2986850	8025.33	1890.27	76.533	1332600	871000	44835	38.667	49.467	294.067	62.733	1441.55	189.76
ID262	25.2	1948.6	2.5	188	1084.07	1657.47	2287.27	13.467	651.333	146829	607.833	12162.7	22708.7	128.833	6170	605400	77333.3	592367	4897600	5160.33	3874.07	105.067	4897600	13225000	77798.3	18.467	404.733	834.133	45.067	640.552	247.067
ID146	32.333	725.933	6.822	134.467	299.533	641.467	2072.4	5.533	492.933	22100.9	315.833	59604.2	16030	139.667	8730	890067	30946.7	332250	3.60703e+06	3697.5	507.933	103.067	3.60703e+06	3980000	78730	21.733	56	266.2	19.2	654.276	291.099
ID139	60.8	304.933	6.533	98.133	69.4	1513.53	917.467	236	4212.67	148884	748.5	118277	451369	475.5	161483	603963	113083	1.02247e+06	2177200	5058.67	16634.5	464.133	4203450	189621000	37140	23.067	319.467	103.933	246.933	140.326	749.543
ID121	1120.6	34037.9	363.133	56	258.667	36383.7	533.333	278	2907.33	624470	609.167	124857	44478.5	1504.83	84890	212170	44050	622050	4223150	4425.83	3007.87	16940.5	2.09053e+06	528313000	23123.3	376.467	12678.2	203.667	78.667	109.815	569.081
ID150	20.733	1078.47	10.7	94	242	1869.67	1118.6	13.933	712.867	54757.5	764.333	200398	76042.8	3150.67	53176.7	1047040	35860	395633	1943000	3533.33	3423.8	216.867	1943000	6596000	51726.7	37.267	309.4	496.867	256.667	499.156	720.774
ID303	2.484	968.4	13.6	53.267	214.4	1423.27	1230.87	15.4	695.067	44958.7	378.333	73212.3	31381.7	541.167	14243.3	520180	23706.7	417533	4.16168e+06	3696.33	1264.67	95.667	2.10082e+06	174202000	46720	10.933	28.067	85.667	80.133	493.496	298.154
ID308	3.067	1934.87	5.067	92.333	854.333	2199.73	3135.13	9.867	1738.07	78292.5	549.5	11945.3	37647.8	224.667	13630	861960	57350	317050	2668400	4194.33	2576.07	183.933	1468500	51732000	91126.7	100.467	914.2	1020.8	24.8	763.559	483.534
ID157	17.028	286.467	10.2	83	217.133	1101.8	1773.73	231.667	2913.67	240553	846	113336	50238.5	423.5	131713	383137	36263.3	850900	3481950	3544.83	5362.2	156.667	3.99798e+06	86530000	50390	43.467	57.467	365.933	165.4	176.899	439.924
ID288	120.667	1529.07	1.533	375.467	1157.4	2905.6	5590.07	20.667	3302.4	92516.2	465.5	104710	42714	425.167	2530	1.0169e+06	42316.7	360267	3101900	8846.17	4992.87	3250.27	1486750	38079000	63746.7	87.733	144.133	808.867	60.467	1059.78	268.125
ID270	27.8	433	2.067	45.4	519.667	834.4	1145.8	4.867	534	36206	223.833	16189.3	8398.33	134.833	9703.33	754903	22730	211850	1.51902e+06	1425.83	2148.07	45.867	735750	402000	29490	73.533	75.467	59.067	25.4	597.517	430.475
ID152	18	729.6	4.267	102.733	404.8	1121.6	2714.2	11.4	737.6	31503.7	201.167	48839.5	11638	41.5	8060	558420	12133.3	265450	2598600	3206.5	820.467	79.067	1.53887e+06	3353000	46126.7	32.067	25.267	42.067	15	807.399	340.448
ID251	89.133	773.933	8.8	8.533	515	649.267	1590.6	10.667	1332.33	39100.4	485.167	21234.8	10008.3	71.833	2196.67	590447	21893.3	275750	2.52972e+06	7955.33	2333.27	762.667	1.90232e+06	6583000	76623.3	35.067	95.667	53	15.467	1192.92	363.181
ID254	53.067	415.867	6.933	57.733	251.267	1116.47	1083.27	25.867	828.6	54235	290.167	58455.3	13811.7	141.5	3776.67	609420	17910	599583	3.55668e+06	5146.67	2426.4	112.867	1.22093e+06	281292000	29851.7	12.867	136.533	202.133	25.867	557.695	325.212
ID275	10.933	476.467	1.533	44.067	92	677.2	2113.07	49.867	843.667	18799.6	337.833	3780.73	21669	393	39433.3	560437	21660	323033	2444100	826.333	3397.27	321.467	3.15418e+06	16296000	24901.7	79	47.067	128.4	70.8	453.975	260.084
ID273	22.533	1145.4	5	81.133	481.2	1983.87	1019.93	11.8	584	60622.8	541.833	93515	13074.7	124.5	9673.33	720583	33100	387450	3.16293e+06	2828	4712.07	100.867	3.16293e+06	3991000	55776.7	8.733	322.2	736	41.933	512.791	506.03
ID274	27.18	274	2.2	48.067	39.267	584.933	805.2	14.933	921.267	46418.2	250.167	45906.8	14172.7	164.667	1473.33	537260	5230	248167	3.86863e+06	3005.17	498.933	79	2408600	1507000	9525	22.733	28.667	15.5	40.267	677.624	435.627
ID240	35	417.333	6.333	67.467	341.733	474.067	1555.73	49.333	1122.93	79897.1	269.667	65533.8	11686.8	234.167	30663.3	425707	23813.3	272250	3.98817e+06	2822	1140.8	204.2	1214650	36403000	34831.7	38.2	79.133	419.6	24.733	312.334	368.094
ID160	11.4	647.533	0.468	60.533	133.133	1579	1079.87	75	1278.27	48569.9	675.667	102588	23535	756.667	66390	773047	33196.7	371883	3.27448e+06	3382.17	6345.4	110.067	1.89218e+06	191697000	26540	164.267	86.6	105.8	74	501.601	518.817
ID335	73.6	654.467	3.4	234.933	414.6	1800.47	1124.4	9.267	960.933	57509.9	451.167	88040.8	13369.2	64.5	9750	524033	12206.7	487983	5125800	2894.17	904.867	125.267	1.87613e+06	65055000	14543.3	44.4	196.667	65.2	24.667	716.637	468.525
ID068	17.028	271.267	3.333	127	106.133	412.2	1383.8	11.667	473.667	30712	414.333	36058.2	54217.3	325.667	4393.33	1.07092e+06	23563.3	513300	5.37412e+06	5627.33	1957.6	69.067	2.30698e+06	2897000	86558.3	48.8	105.933	140.733	47.333	884.003	470.113
ID306	32.2	291.4	7.8	291.467	150.533	1133.47	893.133	128	3699.27	91474.2	1120.17	242075	113576	1882.5	1028290	390207	56453.3	1.56553e+06	3.34363e+06	1837.5	15833.9	432.467	7.19982e+06	942048000	31148.3	143.667	292.467	173.667	569.733	80.726	1011.55
ID126	9.133	504.867	1.8	76.133	4314.9	759	13233.3	40.067	2015.93	52178.6	440.5	87804.5	17735.2	559.833	24496.7	1023960	72630	365200	3215700	7933	1690.07	146.667	1075100	135426000	68158.3	30.6	240.867	469.733	43.733	565.755	372.977
ID143	9.882	273.933	5.6	46	259.733	903.2	2110.73	14.933	483.267	45866.6	451.667	74629.2	11016.8	539.667	28126.7	849277	20040	379517	4.54907e+06	2593.33	438.8	145.6	2.55452e+06	16105000	33428.3	48.4	122.067	219.267	20.8	488.87	549.942
ID285	0.864	273.933	0.27	61.8	809	894.133	25382.3	13.6	956.667	53629.7	680.833	196692	65494.2	210.667	9430	733403	22796.7	241583	2.64772e+06	5434.33	936.467	156.867	1.24448e+06	4608000	54153.3	34.467	111.4	136.533	1.8	494.713	496.175
ID343	2.484	592.067	12.933	191.267	331.533	1089.67	1214.33	17.133	864.133	36526.8	327.5	46418.3	24048	173.333	8466.67	790733	35976.7	159783	3.01388e+06	3774.33	3009.73	1284.87	1.01513e+06	12748000	59890	49.467	25.4	230.867	30.733	582.922	204.233
ID136	35.1	426.6	1.9	152.6	219.8	758.933	3437.47	8.133	800.533	60116.9	400.5	67938.8	17555.2	558.5	14290	538887	25013.3	370100	3.26037e+06	3905.17	740.533	114.733	1.77178e+06	8374000	60726.7	88	51.533	151	54.267	926.457	554.18
ID148	44.6	571.467	8.133	127.933	299.867	1333.07	1441.93	15.933	1353.87	59916.3	775.667	99405.2	52772.5	664.667	50073.3	1543115	259313	423250	1.94657e+06	7749.5	7101.8	140.6	1137650	66401000	49336.7	56.733	152.6	480.8	153.467	1719.82	422.125
ID266	14.733	787.133	0.27	51.333	768.667	1718.67	7749	21.4	6166	91280.4	689.167	87971.7	60489.8	350.167	16466.7	751173	49590	698083	4.13698e+06	4161.83	3460.8	130.267	1.61012e+06	36654000	57518.3	56.2	111.867	276.133	64.467	1062.36	374.731
ID341	7.8	1004.2	15.282	93.267	425.933	1004.07	1466.2	23.867	696.133	31346.9	521.667	97341.2	18095.8	314.333	10346.7	824190	59690	235233	1.13108e+06	4385	2430.73	72.267	2308700	13172000	3818.33	58.8	80.067	334.6	22.267	1464.68	473.785
ID244	35.1	205.2	8.533	28.4	117.867	746.267	2226.47	17.067	795.333	34351.7	350.167	81640.8	18333.3	306.5	5950	671677	62923.3	740183	2532150	4035.17	7508.8	96.133	1.13898e+06	78317000	24615	68.8	37.933	159.133	25.533	598.383	429.179
ID298	93.8	767.2	4	37	461.733	1893.73	3155	18.667	939.267	92288.7	399.667	69318.2	14439.8	212.333	29840	884077	46300	337067	3664100	2643	3066.07	397.267	1.62202e+06	12979000	57646.7	42.867	40.733	421.867	40.6	319.183	479.641
ID236	217.333	259.467	32.8	92.867	51.133	612.8	1383.6	8.8	711.467	60462.3	414.167	68435	27873.5	598.667	16703.3	1.1214e+06	12093.3	455417	3.02963e+06	12024.8	1380.4	78	1299350	3694000	16406.7	107.067	46.2	98.467	61.4	1079.13	409.908
ID161	11	1036.07	6.467	152.133	325.8	4256.87	1674.8	18.733	1442.4	92629.7	496.167	90561.5	36875.3	209.667	21393.3	621407	34063.3	372583	2.42193e+06	4388.33	4810.07	138.667	1.06332e+06	54487000	59358.3	87	67.333	1031.47	109.067	338.392	271.667
ID349	92.867	979.467	12.4	282.133	360.067	840.4	2056.67	27.6	788.067	14308.4	401	13529.3	15729.2	29	3320	935393	29570	392633	4709600	7866.5	1978.67	22.867	915200	9553000	62616.7	43.533	261.867	2226.47	23.6	1141.2	475.554
ID131	57.467	493.733	5.933	71.2	868.133	1061.6	3485.47	14.733	1323.33	125372	730.5	89629.5	20497	611	47330	1.23159e+06	33116.7	459250	3.84217e+06	5194.5	1962.07	301.933	1426500	8457000	93928.3	107.333	99.533	175.467	83.133	198.694	601.814
ID128	39.667	136.333	11.988	125.8	149.933	1392.07	1815	233.933	57834	89482.7	971.167	188427	145726	1729.83	32050	1.09056e+06	26383.3	2.49868e+06	3.61372e+06	3398.33	2902	2161.87	5614350	46810000	54378.3	41.133	116.933	146.067	136	1074.48	424.316
ID053	10.926	172.2	7.667	114.733	105.6	519.867	1450.13	32.333	968.733	22735.9	683.333	100094	58678.3	486.167	10453.3	1.29869e+06	10530	412067	2.55972e+06	3541	1143.8	105.8	1.15612e+06	161316000	24415	121.867	50.333	9	43.133	952.201	364.844
ID263	18.576	129.667	11.988	86	315.867	544.4	2035.47	18.133	588.133	36878.7	527.667	58094.2	36477.7	690.667	19230	494253	23690	239183	2.48393e+06	5792.33	901.333	225.067	1423800	89272000	41860	92.267	116.467	287.733	84	451.433	339.98
ID247	106.667	1087.67	3.5	26.8	287.467	2524.13	1918.2	17.867	847.733	59096.5	669.167	168495	18177.8	109.5	10053.3	512933	17190	53283.3	1.96198e+06	4384	1394.27	151	1.34943e+06	14347000	39531.7	21	61.2	319.867	15.8	812.58	329.141
ID282	9.882	64.2	6.533	26.867	134.733	388.667	1560.47	10.267	789.867	69714	387.5	49815.3	13110.5	202.833	5050	619747	27910	167917	3.40283e+06	1952	1192.13	123.733	1.41777e+06	5151000	30573.3	48.2	30.9	232.333	10.8	724.952	423.008
ID351	9.882	180.2	5.467	72.267	195.133	684.533	856.133	12.8	543.933	80673.1	453.333	42846.7	21895.8	372.167	16866.7	912467	22000	363100	4089600	2139	1606.07	86.8	834183	63902000	21070	35	65.067	111.933	30.9	554.828	363.561
ID305	10	544.733	6.822	82.2	228.067	4250.6	1828.93	58.067	754.667	49311.5	580.833	86865.8	23026	540.167	37093.3	222320	29980	455467	2.09983e+06	3433.83	1080	139.533	2.09983e+06	132815000	47513.3	17.8	390	518.6	68.533	124.964	617.629
ID141	41.067	86.7	5.267	7.6	159.867	770.533	971.8	7.667	465.467	47544.1	612.833	46202.2	13471.2	46.5	17673.3	850520	16250	224817	3548200	4167.33	2063.4	91.333	1.24873e+06	5212000	39901.7	14.533	101	343.867	51.067	1170.96	350.548
ID130	8.133	1797.8	6.733	55.333	680.6	1814.93	1311.87	15.267	697.6	43935.6	863.333	78001.5	14596.7	299.667	45230	684607	33030	450383	5.46712e+06	4206	6874.2	73.8	1.50532e+06	37975000	45950	15.533	170.733	239	55.467	605.559	494.361
ID342	19.733	91.8	4.867	107.6	233.8	632.867	1915.73	4.067	720.067	27953.5	461.667	63335.8	13193.5	268.667	1560	822410	15086.7	318400	3.84917e+06	3323.5	1440.8	91.733	1.75248e+06	5030000	206972	115	28.467	308.467	34.5	1111.6	291.753
ID352	141.533	151.467	7.333	34	21.333	701.867	920.067	26.467	1136.8	48331.7	357	69266.5	17971.8	185	68770	225843	7923.33	376083	2.34623e+06	11605	2367.67	192.333	2.12243e+06	12906000	13630	22.733	20.4	27	44	361.894	232.551
ID073	18.933	603.267	0.72	34	342.6	1099.27	1675.8	17.733	746.733	38698.5	604.667	70876.5	30679.5	33.333	19850	778627	24990	534317	4381000	7201.5	1608.33	86.867	1.21132e+06	54137000	67113.3	8.867	210.733	387.267	39.533	384.313	513.326
ID122	24.067	464.733	8	173.533	386.2	832.333	1603.87	15.533	641.4	70864.6	586.667	75709.3	32250.7	711.333	4783.33	1.074e+06	29316.7	451450	4450750	2578.5	1972.87	85.933	1.36253e+06	636884000	40111.7	93.667	107.4	248.4	28.6	1374.44	224.415
ID112	21.4	496.2	4.067	89.2	356.333	301.667	1335.6	13	525.8	50735.9	346.833	99739.7	25870.7	139.667	1610	816853	22926.7	252217	3.95537e+06	3515.5	311.8	75.867	957750	94313000	30713.3	75.667	110.933	278.8	25.333	1000.35	221.861
ID106	27.702	945.133	8.867	54.6	238.533	1396.33	1292.87	8.533	481.8	36001.1	623.333	120320	17571.3	364.333	12273.3	456270	20606.7	245367	7.21293e+06	8013.83	1475.07	82.467	1.62158e+06	16709000	26083.3	10.333	73.667	234.4	15.4	697.861	264.77
ID101	102.2	2418.73	7.533	91.4	669.067	2398.47	3284.53	14.467	692.267	67428.8	811.833	100322	12858	156.667	16083.3	713357	37946.7	299317	5.97447e+06	4815	2846.13	242.733	1.98063e+06	14916000	59550	35	134.533	812.267	16.267	718.889	533.004
ID115	30	184.667	3.582	26.533	53.467	1065.53	1014.33	6.933	576.133	32357.7	415.833	55373.2	9930.67	168.833	2683.33	797340	16236.7	298133	5.00797e+06	2512	2517.73	79.067	2017900	45653000	11605	57.667	56.333	103	21.8	890.23	175.076
ID104	25.4	343.333	9.933	36.8	76.733	2200.87	1885.07	32.933	537.267	43268.5	275.333	1961.5	15882.5	367.667	3573.33	859923	11380	244683	3747000	3953.17	707.733	140.067	614917	22543000	13713.3	104	62.733	74.4	3.7	812.19	186.775
ID294	50.8	46.867	5.4	57.6	60.8	425.6	1134.2	7.2	294.333	30270.3	674	25432.2	30793.5	184.667	4580	473003	18086.7	364550	4.17857e+06	6283.17	4926.2	122.733	1.72652e+06	3265000	19718.3	93.4	31.933	7.467	179.067	1156.61	148.584
ID277	84.8	687.6	3.2	209.933	672.2	801.933	2152.33	24.4	556.6	73380.6	540.5	75210.8	9377.5	359.333	24853.3	622603	32406.7	379800	6248900	3824.83	4133	181.067	1.42792e+06	72719000	100680	48.933	237.733	321.733	82.467	803.32	334.956
ID089	2.484	187.133	16.067	66.667	94.067	741.933	667.733	15.6	438.333	49013	447.333	91767.8	21665.5	313.667	8746.67	850960	25023.3	365383	5.44263e+06	2441.83	6144.33	34.067	2.18178e+06	53212000	36155	10	47.6	171.267	208.667	860.838	452.812
ID055	18.933	331.067	26.2	93.733	96.867	2078.8	706.2	691.2	16227.3	148040	900.833	248848	152754	1525.5	190060	478890	71886.7	1.26533e+06	5.52842e+06	3731.33	22522.4	407.667	5.75062e+06	512640000	57788.3	66.2	183	94.867	346.6	315.95	791.944
ID318	18.09	1813.8	4.2	182.4	514.933	1715.13	2191.6	11.733	703.067	58303.3	584.667	86729.8	12295.5	232.5	12406.7	875333	41886.7	243800	1.66583e+06	3153.67	1954.4	112.067	1.66583e+06	11000000	80381.7	13.933	197.8	846.667	10.267	833.543	497.552
ID144	2.484	494.4	8.046	27.667	186.933	1155.13	658.667	32.733	555.667	122766	490.167	96801.5	13436.3	192.833	35346.7	434000	21120	197283	2.53077e+06	3331.33	1710.07	48.933	963867	34514000	32490	21.1	72.867	102.6	23.6	660.09	433.272
ID241	21.888	789.133	0.72	61.333	212.333	931.4	890.533	4.067	433.867	26859.5	466.333	36719.5	13353.5	54.333	7423.33	985670	20570	224250	2798850	4637.17	8800	41.467	1054750	1764000	36445	24.467	95.4	256	15.133	1083.9	426.807
ID337	2.484	1152.6	11.133	31.533	277.133	1138.67	1502.27	10.6	737.2	50107.1	538.667	66925.5	19475.8	361.667	13766.7	622030	47300	154100	4.60302e+06	4965.17	5026.33	48.467	1.28888e+06	3015000	103450	865.067	83.333	204.667	20	622.864	620.785
ID083	27.333	2247.13	4.4	131.133	840	1845.6	1110.93	29.267	614.8	95339.1	652.833	22465.7	8979.83	339	1486.67	943543	32580	355300	2694250	2524.17	6950.6	60	1229550	43954000	48450	44.267	105.667	306.2	81.267	1623.65	371.216
ID076	37.6	112.734	11.067	155	186.467	1601.73	1018	54.333	1448.87	80331.7	558.333	92706.7	76413.7	996.333	62296.7	1148690	38363.3	610183	3.52052e+06	2892.33	7364.73	92.267	2569700	102901000	61121.7	99.2	201.667	215.733	203.2	668.977	470.171
ID307	22.392	61.2	4.8	25.133	48.133	847.667	742	19.2	527.267	40906.1	290.833	76691.7	15463.3	534.667	1970	1.16014e+06	13233.3	341675	3.46302e+06	2201.17	3339.33	52.067	1264875	10628000	13566.7	138.2	16.8	52.933	9.533	1077.1	433.774
ID249	35.933	422.533	2.2	123.667	386.267	975.533	2686	66.667	987.933	73678.9	708	106042	29820.5	495.833	19573.3	625423	47886.7	838850	2822750	5700.33	3921.73	196.333	2.32358e+06	43006000	43886.7	77.067	80.333	313.6	72.6	638.092	579.049
ID253	61.733	4107.2	6.2	406.933	3544.67	2768.07	2346.53	87.933	649	305702	646.667	25959.8	16787	529.833	23210	576763	184650	362850	2710100	7508	5077.73	112.067	1479300	58191000	89090	107.333	906.133	274.133	29.8	254.465	339.629
ID316	22.392	482.733	5.067	58	85.067	2411.93	962.867	12.8	734.067	32488.4	543.833	116547	34471.5	294.333	4226.67	862720	23776.7	374467	3562750	9439.67	4243.87	98.8	1.97498e+06	1625000	17870	166.933	58.467	20.733	31.4	663.089	560.698
ID077	27.067	992.267	4	56.733	293.333	3510.33	2249.93	41.6	1115.67	87841.3	408.5	70094.2	17855.2	128.833	10403.3	282430	20410	227033	1.60932e+06	2092.33	2729.47	102.333	1.34492e+06	39934000	44695	98.867	224.8	337.533	61.333	377.613	789
ID321	7.8	154.267	5.9	21.667	95.467	650	1513.4	10.467	491.6	32078.5	414.333	5922.33	16324.3	331.333	8263.33	933957	8686.67	149417	3.38603e+06	8253.67	224.667	36	1.38527e+06	1149000	15468.3	57.133	9.2	91.2	19.733	1247.23	168.782
ID099	51.933	253.267	0.9	7.6	126.267	945.333	146.467	10.867	818.6	54113.5	642	52870.5	29113.3	170	3896.67	255907	8133.33	303333	4.08148e+06	2701.67	303.867	179.267	1.14667e+06	7787000	22203.3	45.867	17.467	189.267	27.2	655.67	599.808
ID167	14.467	1479.93	7.133	73.733	89.4	3313.53	996.2	18.133	1672.73	118544	673.5	58158.2	35704.8	885	24540	583837	39753.3	460467	2864700	2206.17	15444.8	220.667	2199650	38201000	29160	91.4	58.333	147.067	265.667	348.77	329.438
ID245	24.667	737.6	8.667	115.867	434	1402	1507.33	43.733	372.467	108135	649.333	66099.8	62737.5	911.333	33563.3	906170	51926.7	260283	2.74613e+06	3833.17	6854.67	105.6	1.81948e+06	4.54533e+07	37498.3	67.733	214.133	242.267	88.933	567.594	295.786
ID295	29	205.267	4.338	31.8	46	470.733	1040.87	59.6	559.6	56793.9	351.5	3455	9228.67	497.667	68106.7	2.18437e+06	12176.7	178783	1979150	1004	1778.87	12.533	771267	4687000	15305	72.933	56.267	143.067	52.467	875.514	425.07
ID168	50	656.667	12.2	146.733	848.333	1478.87	10828	23.333	891.667	61818.9	577.667	70514	23379.3	624.833	22643.3	1.21192e+06	138767	358000	2.44318e+06	5221.33	6128.93	182.533	1.50193e+06	70264000	90070	74.333	233.667	131.133	70.8	862.226	395.094
ID319	7.6	876.933	3.933	75.467	93.067	1950.93	835.8	4.333	432.067	29286	566	49564.7	10512.8	202.5	5010	1.11008e+06	13290	178267	2869500	2449.5	2019.6	62.533	1.18668e+06	3508000	23548.3	37.4	21.467	204.667	81.267	1652.8	353.002
ID108	19.733	840.667	2.2	147.667	468.867	1610.27	3787.07	24.667	365.6	36142.5	525	111256	27888.7	451.5	46280	753283	43040	493133	2834050	3979.83	4279.07	62.467	1693800	7822000	80628.3	287.4	137	345.333	56	421.024	247.105
ID105	13.14	119.1	2.733	56.8	150.8	785.8	1554.6	7.867	430.133	28359.8	350.833	55596.7	9409.33	187.333	3450	421343	17823.3	404967	4.60593e+06	4752.5	3710.27	99.8	1.24828e+06	12247000	34923.3	51.267	75.267	59.933	177.933	1040.43	300.305
ID159	37.933	138.762	4.333	101.067	142.733	1593.07	1142.07	23.867	665	53282.2	584.167	75545.2	19972.7	136.833	10853.3	1.0566e+06	19716.7	299600	3.55037e+06	4284.67	3085.87	103.733	1.27907e+06	30383000	31396.7	72.133	102.867	217.267	29.467	1080.88	692.806
ID233	36.8	3372	37.4	73.333	392.8	3247.13	3142.2	41	868.933	47334.6	608	161871	21101.7	485.667	4323.33	721127	39973.3	481417	6.83448e+06	6147.5	4530.87	260.467	1.57763e+06	207544000	26010	15.533	957.333	176.067	261.8	744.748	266.584
ID309	18.576	264.2	11.988	62.933	209.2	904.533	1818.8	4.067	434.867	37348.8	348.667	59405.8	14533	347.167	21370	1124330	14266.7	191233	2.30088e+06	3534.33	657.067	125.533	1.52897e+06	363000	22630	50.267	76.467	237.667	2.9	1645.11	542.917
ID087	53.928	138.762	9.2	43.467	222.2	1677	1791.13	50.467	805.667	59573.2	634.667	62311.3	35688.2	517.833	13260	1.10604e+06	12186.7	385050	2.17488e+06	6419.83	1799.53	43.067	1213500	59954000	25515	60.933	107.533	187.867	201.2	920.152	462.165
ID078	16.933	458	7.667	104.467	127	2128.6	719.267	15.867	670.267	62414.3	217	18967.5	36207.2	831.667	8500	1.08911e+06	17240	399600	4.64062e+06	2438.83	1923.8	81.333	1332850	22938000	26683.3	111.467	43.267	92.6	137.4	696.185	270.71
ID297	10.933	917.133	15.467	100.867	755.8	1807.13	1923.73	50.867	678.067	45728.6	365.667	123170	27751.2	346.167	30410	557463	48080	337800	2.66138e+06	6083.17	6018.73	97.333	2766250	94767000	65788.3	103.467	367.2	79.333	293.267	373.401	464.838
ID080	20.307	1350.2	2.667	71.867	143.067	3307.53	1106.4	9.533	397.867	34720.4	866.167	22083.3	9377.67	216.667	7803.33	1082880	30450	245783	3158850	2191.83	1450.4	54.733	1.40087e+06	3099000	33325	51.533	102.933	77.333	53.867	1768.5	406.96
ID361	26.712	366.133	2.286	37.933	119	528	1018.33	8	659.533	54227.3	404	57215.7	11834.5	66	2753.33	683693	12440	321750	4.39713e+06	2957.83	1051.4	65.933	1.22903e+06	2489000	18135	167.333	40.667	98.933	9.867	857.672	408.59
ID248	29.736	2569.27	6	212.733	1199.33	915.733	2206.07	42.667	542.8	24139.1	1336.5	4374.87	19520.5	399.833	9146.67	304057	35903.3	211033	879317	3131.5	3879.33	36.933	1.16687e+06	40271000	53771.7	40.867	213.867	369.667	62.8	328.673	178.742
ID281	58.933	374.267	10.933	81.067	151.067	515.333	593.2	2.8	4684.6	38794.5	609	39545.7	11934.8	88.167	4020	719247	37390	350833	6.21597e+06	5058.33	8248.67	1406	1.14133e+06	1822000	45080	33.4	34	343.533	21	701.338	404.356
ID345	29.736	724.133	6.067	19.4	199.6	1485.87	1331.2	9.867	399.933	26603	850.5	108314	7129.33	947.167	31273.3	755547	20676.7	294483	2400650	3017.17	759.333	44.867	3365000	3600000	30735	17.4	58.067	15.333	101.067	708.777	367.229
ID317	33.7	35.838	2.8	35.267	154.067	1653	566.133	20	627.133	34457.7	159	32262.5	14280.2	317.667	2826.67	667790	15893.3	327767	2.56932e+06	3588	645.667	74.133	945333	7551000	7296.67	111.867	85	206.533	22.8	779.001	357.368
ID070	71	1068.67	4.333	52.1	464	1707.33	3271.07	33.133	1102.73	118325	508.667	102454	25881.8	284.667	9673.33	710807	19093.3	268633	4.62472e+06	2204.83	850.467	421.933	1.82888e+06	111256000	35946.7	65.667	319	142.4	109.933	756.058	252.001
ID119	36	529.067	10.6	41	189.8	657.667	1324.07	16.733	647.267	93863.5	717.5	62222.2	29371.2	416.167	28466.7	757117	12030	304983	4.45378e+06	6937.5	1414.27	119.533	1742550	234000	27140	233.333	89.067	201.467	16.467	548.577	539.408
ID252	6.4	1030.73	2.8	70.6	50.533	3165	743.8	24.867	887.4	35880.3	1160.83	43865.8	7340.67	338.667	156810	817467	22376.7	274983	3.88943e+06	848.833	7357.6	65.467	3.10433e+06	9614000	17470	152	32.133	26.6	70.133	391.643	459.701
ID094	27.067	1827.87	3.168	189.2	936.133	2648.33	2009.2	5	842.467	232051	399.167	35325.2	11577	447	23100	807483	24223.3	285067	3.81443e+06	2331.83	649.067	59.6	1.07607e+06	5238000	32380	69.533	153.4	271.133	80.333	820.61	549.151
ID223	26.712	116.933	6.9	16.4	49.867	422.933	1128.27	13.267	845.6	44560.5	390.833	76511	26039.8	178.833	15136.7	858990	7800	362550	4121100	3759.67	1013.87	39.2	1408300	15065000	10223.3	171.333	64.2	173.2	35.067	1283.55	417.464
ID311	7.533	760.067	2	45.533	216	939.467	5844.13	5.133	954.533	4599.2	412.667	78839.3	16542.5	169.333	8186.67	554143	17943.3	253350	3.48788e+06	4590.83	414.933	84.4	1.41352e+06	909000	36220	37.2	136.733	529.733	51.4	770.964	436.857
ID232	114.667	1840.87	29.333	17.533	43.067	357	694.067	3.867	482.333	52221.7	2689	91434.3	20144	318.167	9873.33	766880	14900	273650	4837300	35116.2	3563.07	201.467	986917	7415000	13923.3	70.467	590.533	85.067	99.867	822.78	248.255
ID056	132.8	1145.33	0.27	300.533	931.333	1403.2	3923.07	60.733	1908.47	135569	627.5	115855	33921	812.333	14410	800457	72190	852717	5.73518e+06	3599.67	9937.6	179.667	2.47968e+06	193759000	55321.7	20.4	581.467	505.333	149.8	700.39	416.945
ID269	22.014	314.133	0.882	134.533	219.933	993.533	2109.07	9.133	506.8	49917.9	443.167	38910.7	10495.7	171	950	22260	20030	390250	5030100	1670.5	721.067	55.733	1.10482e+06	5319000	25181.7	40	82.467	224.533	22.133	596.344	236.734
ID242	60.4	273.2	84.4	155.667	57.4	630.733	4208.53	13.933	1178.33	62666.1	1287.83	56637.8	38191.5	197.167	16326.7	834617	25383.3	736567	6.10888e+06	32862.3	4822.8	238.133	1.87933e+06	243855000	17231.7	118.733	294.067	57.067	209.2	935.913	244.687
ID100	65	270.2	9.867	52.667	108.933	1486.47	1305.53	26.467	842.533	39505.1	1206.17	290956	66378.3	355.833	21360	616973	120080	658750	5.45707e+06	7251.5	29658.3	152.933	2062500	73955000	28500	37.733	87.867	12.933	115.333	553.521	277.713
ID210	65.667	966.733	0.882	60.533	738.667	627.733	2127.47	14.133	973.8	76927.2	449	102317	17216.8	107.333	11580	764213	31636.7	358150	5999600	3447.5	879.8	124.133	1.22802e+06	52573000	42266.7	38.267	106.467	159	25.067	541.657	187.73
ID057	47.933	2454.87	4.8	295.4	1350.27	3569.6	5541.6	27.6	711.2	71877.3	1398.5	101878	69592	677.167	18136.7	1.5408e+06	58553.3	578750	2197400	8874.83	2185.73	123.2	1.73262e+06	61955000	121610	48.467	378.4	714.267	256.6	1104.7	587.687
ID344	56.467	282.933	13.2	55.533	186	724	2296.13	39.267	886.467	30951	567	100632	11225.3	287.333	6073.33	239823	29253.3	304800	5.90072e+06	2119.17	2671.87	1240.47	1.75423e+06	41071000	29445	45.6	47.467	190.933	12.333	491.149	320.216
ID293	106.267	157.094	8.933	60.467	76.667	1584.33	1418.13	6.333	503	39800.4	390.167	60660.3	13445.5	57	5336.67	520373	14863.3	188367	2.65767e+06	14357.5	4863.4	110.267	1087900	5419000	15060	440.933	105.667	1.9	4.8	1072.03	455.713
ID325	7.038	502.8	10.067	76.8	360.4	825.067	2625.2	10.333	687.333	30950.3	546	85639.2	11422	145.333	20290	1492250	41910	243067	5.06278e+06	4125.67	1887.33	75.733	2.25882e+06	19400000	22331.7	53.333	86.133	186.467	37.6	1343.85	292.774
ID257	41.467	596.2	2.268	32.267	191.533	1226.13	189.4	5.533	620.733	30714.6	276.833	82772	25552.5	243.5	2236.67	902007	40360	212450	2.51803e+06	2154.5	3776.07	153.933	998617	2986000	20266.7	56.6	55.867	160.133	37.733	1549.21	411.148
ID059	17.028	175.8	6	90.8	50.867	656.667	1390.27	36.733	993.267	374777	643.333	101878	36144.2	684	24946.7	630953	21143.3	581700	3.36208e+06	4665.67	2071.53	81.4	959133	106187000	23336.7	29	38	540.467	85.067	711.216	441.584
ID098	59.133	930.867	5.667	130.067	296.4	2863.8	2417.53	22	1118.53	109303	853.5	71511.7	34479.5	683.667	49993.3	708593	34650	383433	2.63673e+06	9012.67	1852.93	195.4	1642000	17074000	39885	51.867	155.267	135.533	116.467	302.451	464.185
ID227	13	1304.4	2	109.933	662.933	2874.4	1117.6	15.067	795.333	194678	386.333	66418	15969.2	762.333	1586.67	638913	50126.7	379967	4759250	2956.67	5728	11.8	1047000	21845000	87961.7	150.933	394.667	1093.67	79.8	1182.56	528.936
ID310	50	1602.6	28.1	101.733	724.533	4116.33	1433.2	15	4743.2	442061	176.833	95979	32648.2	323.5	4553.33	625583	26366.7	310967	1.67142e+06	1569.5	1952.93	2480.8	1.36408e+06	16020000	38451.7	78.267	24.8	272	40.667	1106.81	509.586
ID091	12.867	415.733	9.467	67.133	122.867	1903.4	2455.27	1105.33	14830.7	64084.1	1170.67	215246	67466.3	922.333	42003.3	412847	43626.7	650100	4.80552e+06	4085.5	5238.07	286.533	3413950	220826000	34153.3	37.733	75.133	176.6	164.533	533.132	307.058
ID292	28.933	312.8	3.168	9.467	69.333	1976.93	2017.4	5.133	1055.47	180420	285.667	97927.3	28234	308.333	4820	243613	14016.7	354633	1.96593e+06	3376.83	2295.6	146.067	1.09112e+06	15330000	19826.7	56.733	15.467	62.4	32.2	192.425	679.261
ID072	7.038	299.2	6.333	55	124.467	329.333	2189.53	6.067	583.333	46845.7	555.5	63294.2	9814.17	285	22186.7	397880	25170	196500	3.24413e+06	2758.33	1784	68.267	635650	5035000	34640	126.133	34	215.2	20.133	448.254	301.704
ID213	22.8	451.067	1.6	51.867	883.867	1605.2	1885.47	8.2	1429.87	112399	327.333	62314.8	11608.3	292.333	5193.33	555103	47750	198367	2368350	4459.5	4871.87	162.4	1.32732e+06	21642000	82718.3	102.467	267.733	249.933	34.333	608.037	422.274
ID064	36.6	792.133	10.533	87.267	390.4	4458.13	1194.27	313.133	21692	376419	581	292349	107141	1423.83	59613.3	512400	101097	1.64902e+06	6.67362e+06	3065.83	7238.67	1663.33	4.63578e+06	72350000	36136.7	68.8	58.933	234.667	209.667	289.484	490.972
ID211	17.8	436.4	10.4	29.067	71.533	1354.2	1134.6	7.133	431.2	43100.5	588.333	13923.3	11232.7	178.833	2493.33	795067	11550	316500	3.93213e+06	7432.83	430.8	47.733	1.94993e+06	13596000	21988.3	28.133	72.2	223.267	48.267	1013.02	342.215
ID183	25.333	622.933	0.81	53	167	453.4	2430.07	20.8	34924	59279.7	1023.33	123462	28035.5	317.167	22326.7	454463	84226.7	479200	5.99932e+06	3691.17	10344.5	451.467	2.10703e+06	73454000	41491.7	30.467	58.8	55.4	89.533	557.65	298.929
ID280	8.2	150.3	6.267	69.067	279.467	755.333	2243.27	11.4	980.467	30708.1	459.833	140427	28152.7	116.333	11560	903317	25866.7	539033	5671700	3220.83	2269.6	270.267	2.64318e+06	6756000	29678.3	51.133	63.933	266.533	19.667	836.782	298.127
ID201	18.5	540.8	3.582	12.067	114.133	736.467	2514.73	37.467	625.867	38805.2	484.833	97231.7	17670.3	170	18396.7	729263	25120	379117	4.83272e+06	4403.83	1798.13	70.133	1533300	44694000	32216.7	111.067	62.267	359.333	34.667	866.071	306.17
ID184	27.702	244.044	12.6	86.333	230.067	754.333	1710.4	28.667	474.467	30706.1	496.167	91407.8	87871.5	440.5	20310	293553	43680	560700	4.35192e+06	12588.7	1263.67	92.733	2.49908e+06	36648000	26560	58.067	126.267	95.933	203.2	378.971	404.911
ID326	27.467	102.138	5.933	27.93	95.19	1841.86	923.2	42.467	1142.93	63473.6	493	83576.8	18342.2	441.333	2760	446063	25120	573700	3.99732e+06	3146.5	5979.6	71.667	1.09487e+06	149885000	25275	139.4	144.59	52.8	61.56	978.583	293.658
ID220	511.333	1373.8	186.667	16.733	126.8	4272.8	1116	29.933	4369.2	87309.5	3445.5	10496.5	27839.8	623.5	26156.7	184377	13836.7	420683	1.26397e+06	24954	646.8	229.467	3.08218e+06	20163000	23896.7	47.2	92.467	179.6	73	209.207	902.083
ID102	15.156	49	29.867	55.6	38.733	298.2	675.267	27.333	653.067	23184.5	862.5	98392.7	19353.3	379.833	8313.33	375867	20203.3	462817	6.38107e+06	4053.17	3701.33	52.667	1.37607e+06	25794000	13218.3	42.467	21	64.533	165.6	354.914	539.938
ID217	10.1	589.733	2	35.867	64.8	1040.87	1666.13	11.4	478.133	35009.5	276.667	10542.3	38405.2	778.667	6756.67	358943	9186.67	618833	2.97077e+06	2796.33	766.333	112.267	2.97077e+06	21677000	9931.67	13.6	164.667	123.533	33.8	733.808	275.059
ID324	26.712	45	3.133	25.6	76.267	732.733	799.4	21	967.067	57543.7	392	126014	35661.8	332.667	27630	695867	9753.33	374283	3.41362e+06	5851.5	1473.07	31.6	2211500	103751000	17221.7	195.267	32.933	77.467	31.867	1093.94	698.412
ID095	54.756	600.333	18.533	212	1582.33	501.067	3485.67	70	1313.6	66160.3	563.833	199495	99238.2	404.833	24933.3	579317	85023.3	1.32552e+06	5.78897e+06	2963.33	9879.33	209.6	7.97137e+06	163536000	70343.3	83.667	236.533	163.067	105.6	636.288	453.09
ID208	9.882	97.1	4.933	22.533	79.667	811.267	1574.07	8	698.467	36030.5	492.833	33858.7	14765.3	388.667	7593.33	1.33605e+06	17686.7	239617	3.78627e+06	1856.5	796.733	163.333	2296300	3982000	17880	36.2	45.067	26	13.133	1327.77	509.246
ID230	14.4	14.76	0.6	18.667	40.267	812.933	796.867	6.6	251.6	24258.3	438.833	51555.7	16409	119.333	10620	1.09736e+06	14050	177633	2.49437e+06	1635.5	358.467	8.4	1382900	6272000	12278.3	81.933	18	13.867	31.6	914.45	238.105
ID062	177.333	740.8	27.6	164.133	187.067	5670.73	1323.33	12.067	782	112257	404.667	73365.7	22090.7	628.5	22996.7	155240	41456.7	126500	1445600	30163.7	5221.27	223.4	792833	54444000	41946.7	119.467	174.533	110.133	52.733	191.509	466.545
ID191	27.467	913.133	1.8	90.467	976.733	1151.6	4485.4	8.8	442.733	53081.5	651.333	61263.8	29808.2	138.5	9300	453523	73463.3	481450	3.73078e+06	10516.7	2926.33	113.533	1037400	18999000	114213	101.467	309.467	331.133	48.467	547.725	355.029
ID331	22	387.933	5.85	33.2	114.133	3653.87	1324	5.067	508.667	40018.9	529.833	84713.7	17348.8	262.833	2043.33	670400	23923.3	311117	3.56098e+06	3510.33	3149.87	89.867	1.21798e+06	2402000	29830	142.733	44.4	112.4	6.867	643.307	425.145
ID358	51.733	466.533	2.8	55.6	423.333	2722.8	1512.47	18.867	1634.13	52354.3	845.167	120255	20475.5	208	14446.7	705607	34903.3	507900	2.86947e+06	6510.33	857.6	438.467	1.17362e+06	25764000	62611.7	16.733	61.467	102.533	7.7	771.975	520.895
ID180	64.6	770	4.467	245.267	1017.67	1375.2	4385.8	150.733	1440.67	79716.7	728.167	146245	168715	452.5	8923.33	271247	58456.7	975100	5067400	5732	4907.27	162.133	2.98332e+06	555060000	103457	247.133	594.6	247.333	129.333	279.536	438.694
ID237	98.333	1682.73	3	85.667	1185.6	1511.93	5777.73	11.733	423.867	46767.2	554	45003.8	16179.5	91.833	15563.3	1.08844e+06	59913.3	270767	4.39138e+06	2705.17	1599.13	640.4	1.25227e+06	29316000	67803.3	85.467	148.8	367.6	37.6	1003.12	304.887
ID226	12.333	603.2	10	27.267	583.333	1529.53	1885.2	22.333	965.267	97619.1	477.167	25030.3	18059.5	408.667	10800	1409190	13113.3	427317	3331850	835.833	1606.8	80.933	1.24647e+06	15008000	17543.3	28.333	113.933	28.2	8	2008.26	476.93
ID175	15.533	1208.67	8.733	85.6	521.933	833.2	5107	34.733	1278.87	68789.5	864.833	158994	29368.3	494.667	20673.3	1.58499e+06	58760	488467	7.85518e+06	6679.67	3601.2	144.333	1878250	234798000	78225	18.8	417.733	385.8	53.8	1322.27	375.66
ID197	44.867	282.267	2.467	17.467	509.467	410.533	2500.53	29.533	804.8	38913.4	317.5	128305	11808.5	56.167	12476.7	712580	41790	254500	4.39322e+06	4417	2579.53	47.333	855017	916494000	45491.7	71.8	161.133	301.133	30.2	904.747	267.141
ID334	13.14	629.733	5.267	111.067	470.067	609	2932.13	3.6	431	23918.3	183.167	34521.8	11987	183.5	19176.7	631207	29013.3	195367	5.00593e+06	3069.67	861.6	130.333	2.33642e+06	462000	68900	86.333	108	78.4	35.467	971.467	461.679
ID063	90.933	2593.67	7.733	290.333	5746.8	3691.4	2803.07	30.533	1063.4	162726	891	117275	21036.8	303.5	45386.7	452270	99176.7	467317	6940400	8755.67	10242.1	223.067	2128200	100632000	106853	51.733	395.933	803.933	129.467	449.279	298.672
ID171	61.2	3245.27	29.2	441.2	2064.87	88.6	4464.27	84.6	100900	78694.7	1368.5	37567.2	224395	386	38086.7	913503	98423.3	639300	4.69483e+06	6433	121.067	2699.13	4.72327e+06	115633000	173150	273.6	45.867	962.867	293.267	917.334	289.618
ID328	84.133	708.467	2.8	62.267	635.2	1606.87	1890.93	16	834.867	91029.3	491.167	53383.2	25034.8	388.833	10390	707747	53333.3	308483	3.66722e+06	2948.67	1841.13	119.933	1866650	76104000	36301.7	81.933	50.467	754.333	23.667	800.376	283.892
ID189	15.156	853.933	15.282	109.6	470.867	1317	991.933	31.667	663.2	55458.4	315.667	48443	14026.5	468.5	8826.67	906020	43570	387367	5.13647e+06	3563.5	1415.47	124.267	1.58718e+06	106672500	37845	56.467	134.733	934.333	18.2	482.181	401.476
ID205	8.6	725.067	0.8	114.467	471.533	2082.6	159.933	16.8	1069.6	67871	807.167	121039	59187.7	314	14846.7	268513	61413.3	723900	5435450	2814.17	8723.4	166.4	3.49832e+06	59852000	39805	103.4	157.067	460.133	349.533	262.504	440.259
ID212	37.8	498.4	2.1	48.7	196.667	1095.27	2227.27	17.067	583.4	60115.9	535	62427.8	23592	513.5	6893.33	800183	20313.3	418050	3.85492e+06	4130.5	3302.27	60.867	1.10233e+06	236582000	36473.3	72.467	93.867	426.667	37.667	639.151	191.231
ID194	60.867	1093.53	2.867	56.067	729.467	1389.47	5018.73	47.267	1698.73	55911.5	582	182266	36688	638	38360	237447	94353.3	543700	5426650	4270.83	4286	678.467	2.25167e+06	128543000	123747	27.4	191.867	1732.87	42.667	237.686	440.869
ID172	54.756	756.533	9.333	96.133	166.4	553.133	1801.87	15.733	640.933	38781.6	812.167	124335	23115	189.167	6050	228213	28310	452133	4.81463e+06	2936.33	4300.87	94.8	1604100	97242000	27330	57	57.8	104.933	72.4	285.878	387.317
ID204	22.4	429.6	9.733	61.867	353.8	625.2	2485.07	109	1155.67	52610.5	596.333	138788	56017.8	394.667	32143.3	666070	25983.3	544083	5.56572e+06	1924.17	3088.87	188.867	2334900	702896000	17755	32.333	129.4	203.933	224.933	409.575	286.579
ID214	54.756	178.56	9.4	97.733	242.133	783.467	1796.73	51.867	1161.13	76946.9	616.167	106445	54458.8	1116.5	17483.3	338343	17980	754550	6.82222e+06	2628	1377.07	121.4	2.08098e+06	225536000	22506.7	88.2	117.2	88.933	112.067	406.722	379.317
ID196	54.756	1287.4	5.867	152.067	1113.4	965.667	6059.07	7.733	267.133	41801.9	506.333	110266	11404.8	174.5	28946.7	489060	83586.7	255617	5.12762e+06	4892.17	1822	85.467	1.44347e+06	1470000	71888.3	42.867	103	393.8	35.933	477.499	456.188
ID327	23.886	800.333	9.667	28.867	127.867	2767.53	1307.27	12.8	2173.53	184419	503.167	128834	26864.3	114.833	9446.67	558247	25496.7	381517	3.61848e+06	2355.83	2144.67	942.333	1.04288e+06	22304000	22645	91.533	6.6	125.4	11.333	463.896	444.48
ID174	8.8	2487.67	3.168	104	895.333	5637	2741.87	8.6	1134.07	69204.3	474	193593	16413.2	159.5	9116.67	710560	42910	166883	3.76808e+06	2971.5	1619.8	61.467	2.70402e+06	1626000	53065	55.267	99.733	319.4	79.333	896.031	737.884
ID221	41.133	1028.93	17.733	280.8	1173.93	1212.47	1893.47	55.067	3186.6	195876	631.667	164880	39683.2	258.25	50976.7	649860	105173	465833	4.30573e+06	8281.17	7128.2	1623.4	1.78753e+06	70910000	29708.3	125.933	474.733	938.933	79.733	304.234	384.596
ID186	50.133	545.533	10.733	123.533	264.667	1055.33	2583.4	5.4	392.533	68662.4	740.667	39411.2	22927	178	11216.7	613303	33086.7	347800	6.78082e+06	1966.67	3566.2	360.267	1.79723e+06	15451000	19818.3	42.667	40.2	268.133	55.133	702.568	191.977
ID187	11.2	448.533	7.4	105.533	60.533	885.4	703	5.4	653.4	43620.7	366.667	18873.3	17553	274.5	6860	826480	12303.3	238250	1.78503e+06	1092.33	2294.8	111.6	1870400	1622000	12428.3	26.067	44.333	65.8	16.667	797.561	399.635
ID200	420.267	117.4	83.467	15.067	37.667	514.067	1303.27	20.267	1735.6	61629.3	347	5317.33	16520.5	517.833	1973.33	754860	13963.3	241383	2606550	17490.3	2988.2	137.333	1.54648e+06	7963000	13335	163.867	29.333	119	19.9	956.533	165.106
ID173	41.133	164.4	10.533	52.467	121.533	1145.6	1089.47	111.2	2178.33	137919	933.5	167220	66297.5	425.5	69396.7	921590	175063	1811950	3.41153e+06	3878.67	12858.1	151.133	3364200	351629000	20143.3	38.133	177	46.333	143.2	435.341	246.732
ID181	47.933	234.7	4.6	40.733	174.267	772.867	4106	54.6	650.8	62939	356.5	117984	30397.3	1046.5	21100	1.03636e+06	35033.3	571417	3.55222e+06	4464.17	2164.07	128.933	2.47967e+06	113526000	34823.3	39.4	16.133	116.867	35.067	1056.98	298.332
ID179	7.146	1761.87	2.2	88.733	239.867	3544.2	1310.4	4.6	603.667	14558.2	263	28117	9144	219.5	12440	892700	25930	461750	2.68403e+06	1732.17	83.533	56.067	1981300	548000	46833.3	20.733	96.067	86.733	9.467	381.149	383.945
ID222	34	2621.4	0.8	113	765.467	1587.33	2673.67	7.467	504.333	68303.2	486.833	14325.3	10506.3	134.833	21570	817927	60123.3	321483	2642850	4334.33	3591.67	53.133	1.07032e+06	1417000	123325	46.533	456	797.933	15.6	917.087	497.723
ID192	46.733	841.4	2.88	45.933	274.933	1627.6	675	3.133	529.2	34581.5	307	65278.2	8308.5	72	3903.33	1005280	21816.7	183067	3728900	2941.17	649.667	126.067	880333	2019000	40710	24.4	99.067	57.533	13.4	1527.17	467.254
ID203	11.467	295.5	7.467	59.667	451.333	1401.33	2794.93	26.267	953.867	40813.5	666	164377	20774.8	287.833	105270	369493	128340	514517	4.69667e+06	4883.17	7280.6	114.467	2.33827e+06	8189000	32646.7	52	205	224.133	38.8	126.337	325.865
ID350	9.4	188.333	0.6	16.6	48.4	609.2	545	8.267	673.933	38800.6	573.167	37690.7	10998.8	56.833	2033.33	1.32358e+06	15176.7	303833	3.34513e+06	2773.83	2069	85	1.18817e+06	1719000	24415	17.4	10.933	36.667	18.733	1025.55	500.115
ID296	36.533	1243.6	10.933	25.333	121.933	2205.93	1214.87	17.2	1023.2	158433	359.667	83225.3	17363.7	241.667	7923.33	574797	18276.7	364833	5879400	2108.83	930.333	58.4	1745450	22071000	15096.7	52.4	69.267	275.467	12.2	562.973	479.979
ID225	5.2	194.133	7.733	40	80.533	822	212.133	9.533	1101.13	50300.5	576.333	68562.8	12169.7	135.333	17090	353630	40660	365817	6.76058e+06	3044.33	4039.33	122.2	2.46288e+06	8281000	14546.7	53.067	36	91.333	12.467	467.558	465.438
ID202	3.667	1104.8	4.338	41	484.667	1013.33	1508.47	9.667	779.8	37946.1	296.833	32965.2	10076.3	303	14063.3	1.23475e+06	28786.7	263900	2570300	1736.67	2057.8	107.8	1.86037e+06	2643000	48303.3	49.333	61.333	70.533	21.2	758.388	411.787
ID065	31.933	664.2	2.4	54.533	747.1	1126.93	1929.27	71.6	2397.6	93624.7	549	13753.7	61207.2	804.167	14870	210133	32650	521617	2009000	2252.83	3162.33	181.267	1821650	8526000	67446.7	14.867	271.267	116.333	161.867	82.702	332.662
ID010	3.4	588.533	3.467	85.4	97.2	560.4	1239.93	11.067	756.133	34736.3	361.333	76535.5	14635.5	270.167	14143.3	399523	24196.7	362383	2913500	2771.83	1119.33	87.533	900483	260000	36258.3	128.133	44.2	183.667	18.133	381.405	615.364
ID169	64	708.4	3.6	130.733	1319.47	685.733	758.667	8.867	567.933	35749.8	284	4643.67	12510.2	142	5820	1.8543e+06	105580	438133	3477600	4982.5	6916.33	96.133	1.97032e+06	31188000	30026.7	28.533	164.867	95.4	5.533	1455.58	314.795
ID036	23.6	1704.4	5	62.733	392.8	5686.07	1167.2	111.267	2210.4	196269	951.333	193237	58908.7	2761.5	217960	117967	82900	993833	1.54052e+06	2977.5	22764.3	1396.73	2.04817e+06	125601000	47175	95.867	146.733	327	360.933	56.641	596.514
ID005	7.146	573.267	5.8	74.133	133.6	1627.53	1242.67	7.467	628.067	43950.9	632.833	31673	11324.3	368.167	14026.7	455633	32900	410517	2466700	880.167	8097.4	266.933	1.89252e+06	613500	16310	27.8	5.2	89.733	14.667	560.465	551.31
ID024	7	682.667	6.6	191.467	100.667	1817.6	1026.4	9.933	371.333	24789.8	424.833	83439	29197	382.833	22636.7	527480	18466.7	364233	2.99522e+06	2079.17	582.533	74.067	2.99522e+06	39977000	28125	19.667	62.333	254.933	27.133	447.747	550.79
ID031	35.8	444.133	4.4	38.533	280.533	1205.87	1286.2	62.4	1623.33	107410	437.667	52036	25058.3	50.833	56423.3	297867	25776.7	338817	1.44407e+06	4106.5	18586.1	134.333	720650	55381000	31441.7	13.667	140.867	169	49.2	212.694	528.857
ID017	17.6	167.8	3.133	65.333	92.867	1104.27	617.867	19.667	766	21224.5	342	89415.8	59865.8	395.167	14166.7	983363	29626.7	720383	3.56622e+06	3472.83	4604.87	133.533	2.23253e+06	23506000	27171.7	109.2	20.533	48.2	123.733	432.976	477.079
ID086	54.756	567.4	9.133	58.867	475.8	1423.93	2993.67	32.933	1143.6	65980.5	820.5	164560	214149	734.167	187153	765597	157483	938717	5.12227e+06	4086.83	13998.8	184.533	3580100	165403000	65021.7	70.667	234.267	303.667	227.467	132.063	337.523
ID209	20.307	627.133	0.468	71	109.133	976.467	1455.8	13.4	687.2	45251.3	455.5	94369.2	28999	389.667	9486.67	490070	7840	545917	3263400	3806.67	357.867	88.4	2.20522e+06	30344000	23771.7	123.867	107	175.667	46.2	749.511	353.988
ID074	18.667	782.4	15.933	43.333	277.667	1018.07	1722.6	9.133	689	106883	465.5	98298.2	29505.5	458.833	6540	1.19939e+06	71490	450717	5642250	6514.17	8059.73	70.267	1096350	44282000	59073.3	48.533	183.4	474.467	221.333	905.938	424.716
ID330	3.8	246.867	8.067	15.467	250.4	1562.4	1047.6	5.4	531.933	27424.8	346.167	74714.7	16666.5	236.167	24053.3	665590	13903.3	162950	3.96282e+06	2690	465.133	155.867	1380900	1780000	31346.7	334.867	29.533	102.2	10.6	580.442	486.535

## Sheet: CALGB 80203 Data
SUBJID	RACE	ETHNICITY	AGE	SEX	PERFORMANCE_ID	LOCAL_META	TREAT_ASSIGNED	rs2284284	rs7767396	rs7504372	MCP1	VEGF	VEGFC	VEGF.121	VEGF.145	VEGF.189	totalVEGF	VEGFA165	PGelg	PLelg	TUelg
SUBJ001	White	Non-Hispanic	30.7094	Female	1	2	FOLFOX + Cmab	G/A	G/A	T/T	935	159.6	820.9						1	1	1
SUBJ002	White	Non-Hispanic	61.4627	Female	0	2	FOLFOX							4.499	9.648	5.458	4.2778	11.007	0	1	1
SUBJ003	White	Non-Hispanic	55.1913	Male	1	2	FOLFIRI	A/A	G/A	T/T				5.547	11.636	7.215	4.9872	11.364	1	1	1
SUBJ004	White	Non-Hispanic	76.7613	Male	0	2	FOLFIRI + Cmab	A/A	A/A	T/T	1146.25	622.2	2864.5						1	1	1
SUBJ005	White	Non-Hispanic	83.1694	Female	1	1	FOLFOX	G/A	A/A	T/C	1141.25	558.8	2365.9						1	1	1
SUBJ006	Black or African American	Non-Hispanic	43.0572	Female	0	2	FOLFIRI												0	0	0
SUBJ007	White	Non-Hispanic	65.1695	Female	0	2	FOLFIRI							5.938		6.869	5.6228	11.848	1	1	1
SUBJ008	White	Non-Hispanic	69.7448	Male	0	2	FOLFIRI	G/A	G/A	T/C	1098.75	110.1	1827.1						1	1	1
SUBJ009	White	Unknown	77.4105	Male	1	2	FOLFOX												0	0	1
SUBJ010	White	Unknown	67.918	Male	1	2	FOLFOX + Cmab				1035	825.7	319.4	7.006	10.193	7.863	4.5571	6.246	0	1	1
SUBJ011	Black or African American	Non-Hispanic	66.353	Female	1	2	FOLFIRI + Cmab							7.603		8.988	5.0621	6.815	0	1	1
SUBJ012	Black or African American	Non-Hispanic	60.5255	Male	0	2	FOLFIRI + Cmab												0	1	1
SUBJ013	White	Non-Hispanic	37.331	Male	0	2	FOLFOX	A/A	G/A	T/C	940	110.2	3012.6						1	1	1
SUBJ014	White	Non-Hispanic	72.2324	Female	0	2	FOLFOX + Cmab												1	1	1
SUBJ015	Black or African American	Non-Hispanic	56.5611	Male	1	2	FOLFOX				355	182.3	1241.8	7.348	10.675	8.7	5.6185	7.035	0	1	1
SUBJ016	Black or African American	Non-Hispanic	75.7158	Female	0	2	FOLFIRI + Cmab												0	0	1
SUBJ017	White	Non-Hispanic	69.2789	Female	0	2	FOLFOX							7.215	10.86	7.832	4.9847	6.795	1	1	1
SUBJ018	White	Non-Hispanic	75.8934	Male	0	2	FOLFOX	A/A	G/G	T/T	425	77.9	667.5	6.568		7.045	3.3388	6.209	1	1	1
SUBJ019	White	Non-Hispanic	75.276	Female	0	2	FOLFIRI + Cmab	G/G	A/A	T/T	917.5	976.2	2077.7	8.429		9.288	6.7515	8.064	1	1	1
SUBJ020	White	Non-Hispanic	70.6679	Female	1	2	FOLFOX	G/G	G/G	T/T	993.75	299.1	2236.5						1	1	1
SUBJ021	White	Non-Hispanic	63.8825	Male	1	2	FOLFOX + Cmab	G/A	G/A	T/C	590	280.7	3043.2						1	1	1
SUBJ022	White	Non-Hispanic	58.3391	Female	1	2	FOLFIRI	A/A	G/A	T/T	1658.75	380.6	2340	9.098	12.037	9.087	7.2313	9.742	1	1	1
SUBJ023	White	Non-Hispanic	69.6707	Male	0	2	FOLFIRI + Cmab							6.847	11.533	8.186	5.0686	7.216	1	1	1
SUBJ024	White	Non-Hispanic	69.7254	Male	1	2	FOLFOX + Cmab	A/A	G/A	T/C	565	240.8	1209.9						1	1	1
SUBJ025	White	Non-Hispanic	68.2268	Female	1	2	FOLFIRI + Cmab												1	1	1
SUBJ026	Black or African American	Non-Hispanic	54.5528	Male	0	2	FOLFIRI				572.5	211.4	1312.1	6.744		7.056	4.3126	7.699	0	1	1
SUBJ027	White	Non-Hispanic	63.6421	Male	1	2	FOLFOX + Cmab	G/A	A/A	T/T				4.51	10.411	6.606	5.1071	11.244	1	1	1
SUBJ028	White	Non-Hispanic	29.6513	Male	0	2	FOLFIRI	G/A	G/G	T/T	517.5	84.5	764.2						1	1	1
SUBJ029	White	Non-Hispanic	61.2431	Male	0	2	FOLFOX + Cmab	A/A		T/T	611.25	192.1	179.6	4.599	10.35	6.124	4.4216	10.585	1	1	1
SUBJ030	White	Non-Hispanic	50.7171	Male	0	2	FOLFOX												1	1	1
SUBJ031	White	Non-Hispanic	63.5929	Female	1	2	FOLFIRI + Cmab	A/A	A/A	T/T	1103.75	178.7	802.7	5.573	13.687	8.213	6.3543	12.051	1	1	1
SUBJ032	White	Non-Hispanic	49.6321	Female	1	2	FOLFOX												0	1	1
SUBJ033	White	Non-Hispanic	53.8266	Male	1	2	FOLFIRI + Cmab	A/A	G/G		1752.5	11291.5	48732.6	7.117		9.195	4.9461	6.513	1	1	1
SUBJ034	White	Non-Hispanic	71.1663	Female	0	2	FOLFIRI	G/A	A/A	T/T	1555	1184.1	1810						1	1	1
SUBJ035	White	Non-Hispanic	53.7773	Female	1	2	FOLFIRI	A/A	G/A	T/T	1470	448.6	3805.3	6.342	8.704	6.649	3.8436	5.693	1	1	1
SUBJ036	White	Non-Hispanic	76.0902	Male	0	2	FOLFIRI + Cmab	A/A	G/A	T/C	1101.25	177.6	1181.2	7.855		9.509	4.8579	7.537	1	1	1
SUBJ037	White	Non-Hispanic	43.9262	Female	1	2	FOLFIRI	G/A	G/A	T/T	1160	384.9	1558.3						1	1	1
SUBJ038	White	Non-Hispanic	71.5464	Male	1	2	FOLFIRI + Cmab	G/A	A/A	T/T	700	191.6	519.6						1	1	1
SUBJ039	White	Non-Hispanic	65.1937	Male	1	2	FOLFIRI + Cmab				1316.25	316.6	496.1						0	1	0
SUBJ040	White	Non-Hispanic	51.2074	Female	0	2	FOLFOX + Cmab												1	1	1
SUBJ041	Black or African American	Non-Hispanic	62.8869	Female	1	2	FOLFOX												0	0	0
SUBJ042	White	Non-Hispanic	67.5574	Male	1	2	FOLFIRI												1	1	1
SUBJ043	White	Non-Hispanic	57.0019	Male	1	2	FOLFOX + Cmab							6.717	8.823	6.726	3.6461	6.914	1	1	1
SUBJ044	White	Non-Hispanic	32.2104	Female	0	2	FOLFOX	A/A	A/A	T/T	796.25	355.1	3214.8						1	1	1
SUBJ045	White	Non-Hispanic	64.3115	Female	1	2	FOLFIRI	G/A	G/A	T/T	502.5	747.6	479.2						1	1	1
SUBJ046	White	Unknown	67.4426	Female	1	2	FOLFOX							7.054		7.295	4.8366	7.297	0	1	1
SUBJ047	White	Non-Hispanic	73.2813	Male	1	2	FOLFOX												1	1	1
SUBJ048	White	Non-Hispanic	50.369	Male	0	2	FOLFIRI + Cmab	A/A	G/A	T/C	700	195.4	1617.5						1	1	1
SUBJ049	White	Non-Hispanic	63.1552	Female	0	2	FOLFOX												1	1	1
SUBJ050	White	Non-Hispanic	56.2104	Male	0	2	FOLFIRI + Cmab												1	1	1
SUBJ051	White	Unknown	69.4593	Male	1	2	FOLFIRI				756.25	70.8	253						0	1	1
SUBJ052	White	Non-Hispanic	58.6703	Female	0	2	FOLFOX + Cmab	A/A	G/G	T/T	415	357.1	3532.3	7.176		7.788	5.4097	7.306	1	1	1
SUBJ053	White	Non-Hispanic	66.3607	Male	1	2	FOLFIRI												0	0	0
SUBJ054	White	Unknown	45.9388	Female	0	2	FOLFOX + Cmab												0	1	1
SUBJ055	White	Non-Hispanic	72.8346	Female	1	-2	FOLFOX + Cmab	A/A	A/A	T/T	1023.75	357.5	314.3						1	1	1
SUBJ056	White	Non-Hispanic	82.6127	Female	0	2	FOLFOX + Cmab	A/A	G/G	T/T	1082.5	242.2	2029.8	6.133	9.647	7.422	5.0143	7.923	1	1	1
SUBJ057	White	Unknown	64.6237	Male	0	2	FOLFOX				262.5	470.7	1689.4	7.257		6.381	3.8349	7.456	0	1	1
SUBJ058	White	Non-Hispanic	52.2186	Male	0	2	FOLFIRI + Cmab	A/A	A/A	T/T	1036.25	207.5	390.9	4.301	11.344	7.551	4.0699	6.253	1	1	1
SUBJ059	White	Hispanic or Latino	67.0374	Female	0	2	FOLFIRI				233.75	571.3	1850.1	7.089		6.824	7.1908	11.954	0	1	1
SUBJ060	Black or African American	Non-Hispanic	72.4647	Male	1	2	FOLFOX + Cmab							3.77		5.738	3.949	9.912	0	1	1
SUBJ061	White	Non-Hispanic	69.9003	Male	0	2	FOLFIRI + Cmab	G/G	A/A	T/T	253.75	698.8	1339.2	4.455	11.114	5.965	4.9608	10.693	1	1	1
SUBJ062	White	Non-Hispanic	71.694	Male	1	2	FOLFOX + Cmab	A/A	G/A	T/T	628.75	157.2	443.5						1	1	1
SUBJ063	Native Hawaiian or Pacific Islander	Non-Hispanic	47.6448	Male	1	2	FOLFOX + Cmab				205	391.5	1178.8						0	1	1
SUBJ064	White	Unknown	44.9194	Female	1	2	FOLFIRI				1053.75	313.3	1936.9	8.679		8.836	5.9133	7.641	0	1	1
SUBJ065	White	Non-Hispanic	68.2268	Male	0	2	FOLFIRI + Cmab	G/A	G/A	T/T	713.75	381.2	18.2	10.445		9.346	6.2482	8.251	1	1	1
SUBJ066	White	Non-Hispanic	40.6838	Male	0	2	FOLFIRI + Cmab							8.192	10.61	7.7	5.2299	6.915	1	1	1
SUBJ067	White	Non-Hispanic	49.3578	Male	1	2	FOLFIRI	G/A	G/G	T/T	1261.25	467.9	3556.8						1	1	1
SUBJ068	White	Non-Hispanic	54.6509	Female	0	2	FOLFOX												1	1	1
SUBJ069	Black or African American	Non-Hispanic	57.3523	Male	1	2	FOLFIRI				1116.25	420.6	867.7	5.92	9.713	7.011	4.2267	6.473	0	1	1
SUBJ070	White	Non-Hispanic	42.7249	Male	1	2	FOLFOX	G/A	G/A	T/T	2098.75	1717.2	396.3						1	1	1
SUBJ071	White	Non-Hispanic	69.8755	Female	1	2	FOLFIRI	G/A	A/A	T/T	636.25	960	1163.6						1	1	1
SUBJ072	White	Non-Hispanic	78.0317	Male	0	2	FOLFOX	A/A	G/G	T/T	1063.75	113.1	2815.1	7.155	10.255	8.256	5.0177	7.04	1	1	1
SUBJ073	Unknown	Unknown	75.8552	Male	1	2	FOLFIRI + Cmab												0	1	1
SUBJ074	White	Non-Hispanic	57.9029	Female	1	2	FOLFOX	G/A	G/G	T/T	1205	256	409.6						1	1	1
SUBJ075	Black or African American	Non-Hispanic	31.6557	Female	1	2	FOLFOX				697.5	432	717.1	6.769		7.758	5.2374	7.187	0	1	1
SUBJ076	White	Non-Hispanic	63.8962	Male	0	2	FOLFIRI + Cmab	A/A	G/G	T/T	921.25	118.2	1653.5						1	1	1
SUBJ077	White	Non-Hispanic	71.0152	Male	0	2	FOLFIRI + Cmab	G/A	G/A	T/C	607.5	665.4	1887.5						1	1	1
SUBJ078	White	Non-Hispanic	48.47	Male	1	2	FOLFIRI + Cmab	A/A	G/A	T/T	641.25	363.7	3055	9.038		7.856	5.9484	9.338	1	1	1
SUBJ079	White	Non-Hispanic	67.0837	Female	0	2	FOLFIRI	A/A	A/A	T/T	812.5	535.7	2457.2	4.634	8.67	5.916	3.742	6.665	1	1	1
SUBJ080	White	Non-Hispanic	57.9056	Male	0	2	FOLFOX				1340	1580.6	3252.8						1	1	0
SUBJ081	White	Non-Hispanic	59.4918	Female	0	2	FOLFOX + Cmab	G/A	G/A	T/T	425	398.2	644						1	1	1
SUBJ082	Black or African American	Non-Hispanic	56.7275	Male	0	2	FOLFOX + Cmab									9.632	7.4021	8.938	0	1	1
SUBJ083	White	Unknown	69.0974	Male	1	2	FOLFIRI				986.25	972.6	961.5	4.917		4.58	3.7328	10.68	0	1	1
SUBJ084	Black or African American	Non-Hispanic	49.185	Male	1	2	FOLFIRI												0	0	1
SUBJ085	White	Non-Hispanic	59.5027	Male	0	2	FOLFIRI	A/A	G/G	T/C	801.25	112.6	2164.2						1	1	1
SUBJ086	White	Non-Hispanic	69.596	Female	0	2	FOLFOX + Cmab	A/A	G/A	T/T	737.5	423.1	1263.1	4.21	9.889	5.281	4.2075	11.467	1	1	1
SUBJ087	White	Non-Hispanic	56.2295	Male	0	2	FOLFOX + Cmab				2125	2425.6	2848.6						0	1	0
SUBJ088	White	Non-Hispanic	55.1411	Male	0	2	FOLFOX												1	1	1
SUBJ089	Black or African American	Non-Hispanic	50.0699	Male	0	2	FOLFIRI				876.25	356.2	1311.2	6.475		7.587	6.0421	11.7	0	1	1
SUBJ090	White	Non-Hispanic	58.7658	Female	0	2	FOLFIRI + Cmab	A/A	G/A	T/T	1513.75	512.9	2670.3						1	1	1
SUBJ091	White	Non-Hispanic	52.1585	Male	1	2	FOLFOX + Cmab							7.255		8.673	4.0935	6.418	1	1	1
SUBJ092	White	Hispanic or Latino	51.1795	Male	1	2	FOLFIRI												0	1	1
SUBJ093	White	Non-Hispanic	57.8287	Female	1	2	FOLFOX + Cmab	G/A	A/A	T/T				9.151		8.235	5.257	6.32	1	1	1
SUBJ094	White	Non-Hispanic	69.4068	Male	1	2	FOLFOX + Cmab												1	1	1
SUBJ095	Black or African American	Non-Hispanic	71.9863	Female	0	2	FOLFIRI + Cmab				487.5	116.2	1102	9.449		8.418	5.8861	8.243	0	1	1
SUBJ096	White	Non-Hispanic	79.2123	Male	1	2	FOLFOX	G/A	A/A	T/T	1112.5	558.5	3156.5	6.605		7.709	4.9593	7.382	1	1	1
SUBJ097	White	Non-Hispanic	57.5548	Male	1	2	FOLFIRI + Cmab	A/A	G/G	T/T	916.25	147.6	570.8	6.222	9.678	7.074	3.6125	6.37	1	1	1
SUBJ098	Black or African American	Non-Hispanic	46.3958	Male	0	2	FOLFOX												0	0	0
SUBJ099	White	Non-Hispanic	56.153	Male	0	2	FOLFIRI	A/A	G/G	T/T	1121.25	262	4081.4						1	1	1
SUBJ100	Black or African American	Non-Hispanic	64.3579	Female	1	2	FOLFOX + Cmab				737.5	86.5	902.3						0	1	1
SUBJ101	White	Non-Hispanic	46.3109	Female	1	2	FOLFOX + Cmab							6.67	11.155	8.423	5.5378	7.004	1	1	1
SUBJ102	White	Non-Hispanic	66.3054	Male	0	2	FOLFOX	A/A	G/G	T/T	1732.5	270.9	639.1						1	1	1
SUBJ103	White	Non-Hispanic	63.5492	Male	1	2	FOLFOX	G/A	G/G		857.5	534.8	2052	6.631		8.196	5.4032	8.229	1	1	1
SUBJ104	White	Non-Hispanic	67.6093	Male	0	2	FOLFIRI + Cmab	A/A	G/A	T/T	376.25	434.3	1286.7						1	1	1
SUBJ105	White	Non-Hispanic	80.5082	Female	0	2	FOLFIRI + Cmab												0	0	0
SUBJ106	White	Non-Hispanic	54.1354	Female	1	2	FOLFOX + Cmab	G/A	G/A	T/T	642.5	210.3	3821.5	6.003	10.848	8.438	5.7927	8.492	1	1	1
SUBJ107	White	Non-Hispanic	39.6503	Female	0	2	FOLFOX + Cmab	G/A	G/G	T/T	452.5	44.6	1386						1	1	1
SUBJ108	White	Hispanic or Latino	48.8477	Male	1	2	FOLFOX												0	1	1
SUBJ109	White	Non-Hispanic	58.2286	Male	0	2	FOLFIRI												1	1	1
SUBJ110	White	Non-Hispanic	76.5546	Male	1	2	FOLFOX + Cmab												1	1	1
SUBJ111	White	Non-Hispanic	64.3197	Female	0	2	FOLFIRI	A/A	G/A	T/T	1163.75	290.4	99.9						1	1	1
SUBJ112	White	Non-Hispanic	59.308	Female	0	2	FOLFOX												1	1	1
SUBJ113	White	Non-Hispanic	54.9244	Male	0	2	FOLFIRI	G/A	G/G	T/C	2167.5	337.2	4768.1	5.265		9.157	4.9992	9.175	1	1	1
SUBJ114	Black or African American	Non-Hispanic	50.1463	Male	1	2	FOLFIRI				685	2603.6	3143.5						0	1	1
SUBJ115	White	Non-Hispanic	58.6641	Male	1	2	FOLFOX	G/A	G/A	T/T	411.25	68.7	32.4						1	1	1
SUBJ116	White	Non-Hispanic	58.8806	Male	0	2	FOLFIRI + Cmab	G/G	G/A	T/T	635	125	1125						1	1	1
SUBJ117	White	Unknown	64.2787	Male	1	2	FOLFIRI + Cmab												0	1	1
SUBJ118	White	Non-Hispanic	66.949	Male	1	2	FOLFOX				682.5	64.1	291						1	1	1
SUBJ119	White	Non-Hispanic	46.612	Male	0	2	FOLFOX	G/A	G/A	T/T	975	225.4	1721.1	4.241	10.691	5.457	3.8702	10.228	1	1	1
SUBJ120	White	Unknown	55.3764	Male	1	2	FOLFIRI				1753.75	123.2	4058.4						0	1	1
SUBJ121	White	Non-Hispanic	81.1627	Female	0	2	FOLFIRI + Cmab	A/A	G/A	T/T	723.75	169.2	680.4						1	1	1
SUBJ122	White	Non-Hispanic	56.9325	Male	0	2	FOLFIRI							5.41		6.95	5.4816	11.978	1	1	1
SUBJ123	White	Non-Hispanic	71.7514	Female	1	2	FOLFIRI + Cmab	G/A	G/G	T/C	7486.25	338.6	1536.4	6.756		6.291	6.8149	12.479	1	1	1
SUBJ124	White	Non-Hispanic	42.3736	Male	0	2	FOLFOX + Cmab												1	1	1
SUBJ125	White	Non-Hispanic	77.2777	Female	0	2	FOLFOX + Cmab												1	1	1
SUBJ126	White	Non-Hispanic	71.3736	Male	1	2	FOLFOX	A/A	G/A	T/T	1536.25	253.3	1224.6	7.483	9.802	7.904	5.2672	7.282	1	1	1
SUBJ127	White	Non-Hispanic	55.6201	Male	0	2	FOLFOX												1	1	1
SUBJ128	White	Non-Hispanic	60.0601	Male	1	1	FOLFOX + Cmab				1028.75	58.7	1220.3						1	1	0
SUBJ129	White	Non-Hispanic	72.0847	Female	0	2	FOLFOX + Cmab	G/A	A/A	T/T	966.25	84	1406.6						1	1	1
SUBJ130	White	Non-Hispanic	76.388	Male	0	2	FOLFIRI							6.174	8.789	6.421	3.2909	6.588	0	1	1
SUBJ131	White	Non-Hispanic	66.642	Female	0	2	FOLFIRI	A/A			900	593.7	92.9						1	1	1
SUBJ132	White	Non-Hispanic	76.8612	Male	0	2	FOLFIRI + Cmab				936.25	137.1	228.3						1	1	0
SUBJ133	White	Non-Hispanic	65.4968	Male	0	2	FOLFIRI	G/A	G/G	T/T	393.75	28.3	31						1	1	1
SUBJ134	White	Non-Hispanic	46.6091	Female	1	2	FOLFOX	G/A	A/A	T/T	1080	944.6	525.4	7.388	11.888	7.943	4.0245	6.735	1	1	1
SUBJ135	White	Non-Hispanic	75.2365	Female	0	1	FOLFIRI	A/A	G/A	T/T	636.25	175	3468.7	8.49		9.24	6.0795	9.134	1	1	1
SUBJ136	White	Non-Hispanic	45.6502	Female	1	2	FOLFOX												1	0	0
SUBJ137	White	Non-Hispanic	65.2556	Male	1	2	FOLFOX + Cmab	A/A	G/A	T/T	848.75	381.7	1064.8						1	1	1
SUBJ138	Black or African American	Non-Hispanic	58.5159	Male	0	2	FOLFOX												0	1	1
SUBJ139	White	Non-Hispanic	63.2282	Male	0	2	FOLFIRI	G/A	G/G	T/T	1233.75	145.4	1773.8	7.438		7.929	3.7886	7.023	1	1	1
SUBJ140	White	Non-Hispanic	21.9789	Male	1	2	FOLFOX							5.037		7.297	3.9788	6.009	1	1	1
SUBJ141	White	Non-Hispanic	54.4036	Male	0		FOLFIRI												1	1	1
SUBJ142	White	Non-Hispanic	84.4126	Male	1	2	FOLFIRI + Cmab												1	1	1
SUBJ143	White	Non-Hispanic	76.8857	Male	1	2	FOLFOX + Cmab	G/A	G/A	T/C	1011.25	18.6	227.2						1	1	1
SUBJ144	White	Non-Hispanic	73.2172	Male	1	2	FOLFIRI + Cmab	G/G	A/A	T/C	1080	225.5	1272.2						1	1	1
SUBJ145	White	Non-Hispanic	69.3624	Male	0	2	FOLFOX + Cmab	G/A	G/G	T/T	1158.75	55.5	1452.9						1	1	1
SUBJ146	White	Non-Hispanic	83.3049	Female	1	2	FOLFIRI + Cmab							5.747		7.856	5.2818	7.443	1	1	1
SUBJ147	White	Unknown	66.9542	Male	1	2	FOLFOX				1305	69.8	1934.6						0	1	1
SUBJ148	White	Unknown	40.5574	Female	1	2	FOLFIRI												0	1	0
SUBJ149	White	Unknown	59.7732	Female	0	2	FOLFOX + Cmab				385	198.8	1030.2						0	1	1
SUBJ150	White	Non-Hispanic	74.0638	Male	1	2	FOLFOX	G/A	G/A	T/C	1083.75	179.7	134.1						1	1	1
SUBJ151	White	Non-Hispanic	52.5738	Female	0	2	FOLFOX							4.023	10.938	6.978	4.5499	10.688	0	0	1
SUBJ152	Black or African American	Non-Hispanic	76.6421	Male	0	2	FOLFIRI + Cmab				812.5	90.7	174						0	1	1
SUBJ153	White	Non-Hispanic	60.9049	Female	0	2	FOLFIRI	A/A	A/A	T/C	456.25	395.9	1051.8						1	1	1
SUBJ154	White	Non-Hispanic	68.7323	Female	1	2	FOLFOX + Cmab	G/A	A/A	T/C	913.75	381.3	1238						1	1	1
SUBJ155	White	Non-Hispanic	60.8939	Female	0	2	FOLFOX + Cmab	G/A	G/G	T/T	1408.75	164.5	2395.4	5.734		6.088	4.2754	10.69	1	1	1
SUBJ156	White	Non-Hispanic	49.0309	Female	0	2	FOLFIRI + Cmab	G/A	G/G	T/T	1021.25	117.9	535.5	5.139	9.33	4.988	3.5521	11.477	1	1	1
SUBJ157	White	Hispanic or Latino	65.1076	Male	0	2	FOLFIRI + Cmab				806.25	132.5	517.8	8.218	11.62	7.902	4.8995	6.947	0	1	1
SUBJ158	White	Non-Hispanic	75.9153	Female	0	2	FOLFIRI	A/A	G/G	T/T	670	61.7	757.4						1	1	1
SUBJ159	White	Non-Hispanic	67.4446	Male	0	2	FOLFOX	G/A	G/A	T/C	445	190.8	1045.3						1	1	1
SUBJ160	White	Non-Hispanic	66.6966	Female	0	2	FOLFIRI							7.896	9.496	7.661	4.4007	7.52	1	1	1
SUBJ161	White	Non-Hispanic	40.3661	Female	0	2	FOLFIRI + Cmab	A/A	A/A	T/T	541.25	182.5	194.4	5.921		6.272	2.7756	5.961	1	1	1
SUBJ162	White	Non-Hispanic	52.153	Male	0	2	FOLFOX + Cmab				845	288.3	922.3						1	1	1
SUBJ163	White	Non-Hispanic	63.2254	Male	0	2	FOLFOX + Cmab	A/A	G/A	T/T	1578.75	113.2	1681.3						1	1	1
SUBJ164	Unknown	Unknown	49.6637	Female	0	2	FOLFOX + Cmab				812.5	612.2	2189.2						0	1	1
SUBJ165	Black or African American	Unknown	50.7678	Female	0	2	FOLFOX				481.25	110.9	617.4						0	1	1
SUBJ166	White	Non-Hispanic	56.3005	Female	1	2	FOLFIRI	G/A	A/A	T/T	1692.5	1864	2033.5						1	1	1
SUBJ167	White	Non-Hispanic	61.1158	Female	1	2	FOLFOX							6.422	10.626	8.391	5.042	7.049	1	1	1
SUBJ168	White	Non-Hispanic	45.85	Male	0	2	FOLFIRI + Cmab	A/A	G/A	T/T	886.25	65	1347.1	7.808	9.612	7.141	4.3006	7.578	1	1	1
SUBJ169	White	Non-Hispanic	71.4637	Male	1	2	FOLFIRI + Cmab	G/A	G/A	T/T	653.75	230.4	823.3						1	1	1
SUBJ170	White	Non-Hispanic	72.082	Female	0	2	FOLFOX + Cmab												0	0	0
SUBJ171	White	Non-Hispanic	23.6198	Female	0	2	FOLFIRI + Cmab	A/A	G/A	T/T	485	81.6	237.3						1	1	1
SUBJ172	White	Non-Hispanic	75.9126	Male	0	2	FOLFIRI + Cmab	G/A	G/A	T/T	730	88.2	821.9	7.184	10.164	7.75	3.9574	7.453	1	1	1
SUBJ173	Black or African American	Non-Hispanic	78.6445	Female	1	2	FOLFIRI				663.75	924.3	645.6						0	1	1
SUBJ174	White	Non-Hispanic	60.347	Male	0	2	FOLFIRI	G/A	A/A	T/T	1043.75	264.8	885.9						1	1	1
SUBJ175	Black or African American	Non-Hispanic	72.8938	Male	1	2	FOLFOX				792.5	586.3	2090.3						0	1	0
SUBJ176	White	Non-Hispanic	64.1858	Male	1	2	FOLFOX + Cmab	G/A	G/G	T/T	936.25	826.2	1206.4						1	1	1
SUBJ177	Black or African American	Non-Hispanic	49.7376	Male	1	2	FOLFIRI + Cmab				287.5	215.1	1474.3			7.753	4.6304	7.419	0	1	1
SUBJ178	Black or African American	Non-Hispanic	43.2965	Male	0	2	FOLFIRI + Cmab				223.75	18.6	96.4						0	1	1
SUBJ179	White	Unknown	65.9239	Male	1	2	FOLFOX				1375	451.4	3159.3						0	1	1
SUBJ180	White	Non-Hispanic	61.3157	Male	0	2	FOLFOX	G/A	G/A	T/T	611.25	362.8	733.2						1	1	1
SUBJ181	White	Non-Hispanic	45.3814	Female	1	2	FOLFOX + Cmab	A/A	G/A	T/T	450	141.9	498.8	4.659	10.253	8.146	5.3057	8.702	1	1	1
SUBJ182	White	Non-Hispanic	58.7951	Male	1	2	FOLFIRI + Cmab	A/A	G/A	T/T	983.75	772.6	2874.7	5.02	10.415	7.985	5.7845	11.531	1	1	1
SUBJ183	White	Non-Hispanic	60.4235	Male	0	2	FOLFIRI + Cmab							5.92		6.91	5.7839	10.938	1	1	1
SUBJ184	White	Non-Hispanic	67.5595	Male	0	2	FOLFIRI + Cmab	A/A	G/G	T/T	517.5	364.1	3418.1	4.816	10.336	5.964	3.8536	11.136	1	1	1
SUBJ185	White	Non-Hispanic	45.6362	Male	1	2	FOLFIRI	G/A	A/A	T/T	1225	523.3	1891.1						1	1	1
SUBJ186	White	Non-Hispanic	59.7211	Female	0	2	FOLFOX	A/A	A/A	T/T	503.75	546.5	3313.9						1	1	1
SUBJ187	White	Non-Hispanic	74.9321	Female	0	2	FOLFOX												1	1	1
SUBJ188	White	Non-Hispanic	63.2307	Male	1	2	FOLFIRI	A/A	A/A	T/T	646.25	453	5003.4	6.497		7.639	3.6305	6.247	1	1	1
SUBJ189	White	Non-Hispanic	54.6663	Male	0	2	FOLFOX + Cmab												1	1	1
SUBJ190	White	Non-Hispanic	69.4882	Female	0		FOLFOX + Cmab												1	1	1
SUBJ191	White	Unknown	68.7486	Female	1	2	FOLFIRI				755	132.3	978.3						0	1	0
SUBJ192	White	Non-Hispanic	42.4553	Male	0	2	FOLFOX + Cmab	A/A	G/A	T/T	878.75	184.8	1390.8	7.258		8.052	4.3535	6.622	1	1	1
SUBJ193	White	Non-Hispanic	67.1512	Male	0	2	FOLFIRI	A/A	G/G	T/T	458.75	557.6	1028.1						1	1	1
SUBJ194	White	Non-Hispanic	70.2388	Male	1	1	FOLFIRI + Cmab	G/A	G/G	T/T	582.5	199.4	303						1	1	1
SUBJ195	White	Non-Hispanic	77.7018	Female	1	2	FOLFOX							7.982		7.778	5.0307	8.203	1	1	1
SUBJ196	White	Non-Hispanic	50.1238	Male	1	2	FOLFIRI	G/A	G/A	T/T	573.75	293.4	702.9						1	1	1
SUBJ197	White	Non-Hispanic	72.0519	Female	1	2	FOLFOX + Cmab												1	1	1
SUBJ198	White	Non-Hispanic	34.4635	Female	0	2	FOLFIRI + Cmab												1	1	0
SUBJ199	Black or African American	Non-Hispanic	61.4991	Male	1	2	FOLFOX				463.75	2426.3	3949.1						0	1	1
SUBJ200	Black or African American	Non-Hispanic	60.5847	Female	0	2	FOLFOX												0	0	1
SUBJ201	White	Non-Hispanic	66.4114	Male	1	2	FOLFOX + Cmab												0	0	0
SUBJ202	White	Non-Hispanic	61.4004	Male	0		FOLFIRI + Cmab				387.5	182	507.2	7.405	11.355	8.577	5.77	8.947	1	1	1
SUBJ203	White	Non-Hispanic	51.5648	Female	1		FOLFOX + Cmab												1	1	1
SUBJ204	White	Non-Hispanic	71.0579	Female	0	2	FOLFOX												0	0	0
SUBJ205	White	Hispanic or Latino	42.4607	Female	0	2	FOLFIRI							6.386		6.245	3.4146	6.788	0	1	1
SUBJ206	White	Non-Hispanic	57.6689	Female	0	2	FOLFIRI							7.832		7.712	5.6973	8.234	1	1	1
SUBJ207	White	Non-Hispanic	56.7158	Female	0	2	FOLFIRI + Cmab							6.402	11.487	8.355	5.173	8.489	1	1	1
SUBJ208	White	Non-Hispanic	43.71	Male	0	2	FOLFOX + Cmab	A/A	G/G	T/T	1202.5	255.5	822.8						1	1	1
SUBJ209	White	Non-Hispanic	49.4004	Male	0	2	FOLFIRI												1	1	1
SUBJ210	White	Non-Hispanic	69.8826	Male	1	2	FOLFOX	G/A	G/G	T/T	777.5	352.6	1640.1	7.378		9.902	7.3872	9.713	1	1	1
SUBJ211	White	Non-Hispanic	33.7565	Male	0	2	FOLFIRI	G/A	G/A	T/C	1340	119.1	1247.7						1	1	1
SUBJ212	White	Non-Hispanic	68.1175	Female	0	2	FOLFIRI + Cmab	G/A	G/A	T/T	660	480.5	1681.2				5.2776		1	1	1
SUBJ213	White	Non-Hispanic	50.0168	Female	1	2	FOLFOX + Cmab												1	1	1
SUBJ214	White	Non-Hispanic	75.9809	Male	1	2	FOLFIRI + Cmab	G/A	G/G	T/C	1978.75	72.2	604.1						1	1	1
SUBJ215	White	Non-Hispanic	69.4551	Male	1	2	FOLFIRI	A/A	A/A	T/T	922.5	390	1453.9	5.793		7.859	5.688	11.023	1	1	1
SUBJ216	White	Non-Hispanic	56.2158	Female	1	2	FOLFOX	A/A	A/A	T/T	647.5	770.8	260.3	4.384	11.411	7.599	5.0987	4.257	1	1	1
SUBJ217	White	Non-Hispanic	39.1017	Male	1	2	FOLFIRI + Cmab	G/A	G/G	T/T	925	129.5	990.6						1	1	1
SUBJ218	White	Non-Hispanic	73.8168	Male	0	2	FOLFOX	G/A	G/A	T/T	812.5	86.5	1557.3	6.653	9.623	8.18	4.7738	6.084	1	1	1
SUBJ219	White	Non-Hispanic	43.1757	Female	1	2	FOLFOX + Cmab	A/A	G/A	T/T	240	473.7	1656.4	7.741	13.27	7.883	4.98	7.281	1	1	1
SUBJ220	White	Non-Hispanic	83.1127	Male	1	2	FOLFOX + Cmab	G/A	G/G	T/T	403.75	177.1	1090.3	4.323		7.584	5.2159	4.474	1	1	1
SUBJ221	White	Non-Hispanic	63.3976	Male	1	2	FOLFIRI + Cmab	A/A	G/G	T/T	1166.25	695.6	4267.8	7.997	10.88	8.058	5.8589	8.262	1	1	1
SUBJ222	White	Non-Hispanic	22.9072	Male	1	2	FOLFIRI	A/A	G/G	T/T	1173.75	188.2	2908.2						1	1	1
SUBJ223	White	Non-Hispanic	79.551	Female	0	2	FOLFIRI							9.308		9.333	4.7633	5.772	1	1	1
SUBJ224	White	Non-Hispanic	50.1126	Male	0	2	FOLFOX							4.154		7.086	4.7234	3.916	1	1	1
SUBJ225	White	Hispanic or Latino	52.7022	Male	0	2	FOLFOX + Cmab												0	0	1
SUBJ226	White	Non-Hispanic	51.1865	Male	1	2	FOLFOX												1	1	1
SUBJ227	White	Unknown	54.6879	Male	1	2	FOLFIRI + Cmab				810	54.4	641.7	6.1	12.086	8.965	5.6784	7.163	0	1	1
SUBJ228	White	Non-Hispanic	58.055	Female	0	2	FOLFIRI	G/A	G/A	T/T	591.25	344.8	2376.8						1	1	1
SUBJ229	White	Non-Hispanic	49.3591	Female	1	2	FOLFIRI + Cmab	G/A	A/A	T/C	2328.75	1284.2	2180.9						1	1	1
SUBJ230	Asian	Non-Hispanic	63.5948	Female	1	2	FOLFIRI				1075	455.1	2684.5	6.526		7.726	5.6025	8.523	0	1	1
SUBJ231	White	Non-Hispanic	76.8934	Male	1	2	FOLFOX + Cmab	G/A	A/A	T/C	1298.75	1224.6	1814.4	7.698		7.931	4.4465	7.543	1	1	1
SUBJ232	Black or African American	Non-Hispanic	65.4687	Male	1	2	FOLFOX				908.75	251.3	1353.3	8.098	12.169		6.7194	9.023	0	1	1
SUBJ233	White	Non-Hispanic	48.0738	Female	0	2	FOLFOX + Cmab							5.614		8.066	5.7186	5.697	1	1	1
SUBJ234	White	Non-Hispanic	30.5701	Female	1	2	FOLFOX	G/A	G/A	T/C	1262.5	185.2	2232.5	5.392	11.901	8.675	6.2692	6.027	1	1	1
SUBJ235	White	Non-Hispanic	57.4988	Female	0	2	FOLFOX + Cmab	A/A	G/A	T/T	508.75	231.5	690.4						1	1	1
SUBJ236	White	Non-Hispanic	71.9617	Male	1	2	FOLFIRI + Cmab							5.393	10.877	8.381	5.5687	6.08	0	1	1
SUBJ237	White	Non-Hispanic	50.8194	Male	0	2	FOLFIRI												1	1	1
SUBJ238	White	Non-Hispanic	47.9016	Male	0	2	FOLFIRI												0	0	1

## Sheet: CALGB 80303 SNP Annotation
rsid	chr	start	end	LOCATION	GENEID	PRECEDEID	FOLLOWID	GENESYMBOL	PRECEDESYMBOL	FOLLOWSYMBOL
rs508362	chr6	7131524	7131524	intron	6239			RREB1
rs200853	chr6	5082246	5082246	intergenic		648791	10799		PPP1R3G	RPP40
rs4327622	chr5	89209636	89209636	intergenic		100500825			MIR3660
rs7720113	chr5	89233833	89233833	intergenic		100500825			MIR3660
rs6884617	chr5	148243473	148243473	intron	79628			SH3TC2
rs1246996	chr6	5059245	5059245	intergenic		648791	10799		PPP1R3G	RPP40
rs1511168	chr8	29893834	29893834	intergenic		100616190	100422876		MIR548O2	MIR3148
rs12676771	chr8	126533824	126533824	intergenic		100130231	10221		LINC00861	TRIB1
rs2832616	chr21	31473792	31473792	intergenic		26285	2897		CLDN17	GRIK1
rs1943950	chr21	31479852	31479852	intergenic		26285	2897		CLDN17	GRIK1
rs9392650	chr6	5070660	5070660	intergenic		648791	10799		PPP1R3G	RPP40
rs12741900	chr1	211224164	211224164	intron	3756			KCNH1
rs314320	chr7	100431980	100431980	intergenic		56996	2050		SLC12A9	EPHB4
rs10773097	chr12	125090853	125090853	intergenic		949	9612		SCARB1	NCOR2
rs16962812	chr18	29778387	29778387	intron	4225			MEP1B
rs8098766	chr18	29780548	29780548	intron	4225			MEP1B
rs8095196	chr18	29781337	29781337	intron	4225			MEP1B
rs9963993	chr18	29821160	29821160	intergenic		64762	4225		GAREM1	MEP1B
rs1560407	chr11	121238455	121238455	intergenic		6653	6309		SORL1	SC5D
rs10954851	chr8	29946881	29946881	intron	100616190			MIR548O2
rs7993465	chr13	70180509	70180509	intergenic		57626	338862		KLHL1	LINC00550
rs11815834	chr10	129238058	129238058	intron	1793			DOCK1
rs11044737	chr12	19801753	19801753	intergenic		100506393	121536		LOC100506393	AEBP2
rs1033824	chr6	5910172	5910172	intergenic		51299	10667		NRN1	FARS2
rs8131597	chr21	31440761	31440761	intergenic		26285	2897		CLDN17	GRIK1
rs3762179	chr16	87325912	87325912	intergenic		100506581	2300		C16orf95	FOXL1
rs4735521	chr8	99008015	99008015	intron	4147			MATN2
rs4732956	chr8	29339824	29339824	intergenic		619351	1846		LINC00589	DUSP4
rs6996857	chr8	29341206	29341206	intergenic		619351	1846		LINC00589	DUSP4
rs10830566	chr11	90473957	90473957	intergenic			100616186			MIR4490
rs1837712	chr2	104461428	104461428	intergenic		100287010			LOC100287010
rs11742519	chr5	148238308	148238308	intron	79628			SH3TC2
rs6901615	chr6	165276461	165276461	intergenic		168090			C6orf118
rs13226395	chr7	124703756	124703756	intergenic			25913			POT1
rs2422008	chr2	63780605	63780605	intron	51057			WDPCP
rs2959644	chr8	99088251	99088251	intron	203111			ERICH5
rs991481	chr2	124798834	124798834	intron	129684			CNTNAP5
rs3821023	chr2	38893660	38893660	intron	130589			GALM
rs10826354	chr10	28141445	28141445	intron	55130			ARMC4
rs733153	chr7	116918792	116918792	intron	7472			WNT2
rs1672879	chr12	125281102	125281102	intron	949			SCARB1
rs1423658	chr5	35887640	35887640	intergenic		133690	3575		CAPSL	IL7R
rs882015	chr5	168486293	168486293	intron	6586			SLIT3
rs11047919	chr12	25399121	25399121	intron	3845			KRAS
rs7045961	chr9	92713999	92713999	intergenic		286370	100129066		MIR4290HG	UNQ6494
rs1333108	chr9	9459099	9459099	intron	5789			PTPRD
rs2702656	chr11	19522864	19522864	intron	89797			NAV2
rs9311962	chr3	6748249	6748249	intergenic		2917			GRM7
rs7504372	chr18	5932085	5932085	intergenic		91133	645369		L3MBTL4	TMEM200C
rs12031722	chr1	183866849	183866849	intron	23179			RGL1
rs4877822	chr9	86831182	86831182	intergenic		64078	80010		SLC28A3	RMI1
rs2599662	chr8	40515604	40515604	intron	79698			ZMAT4
rs3814329	chr1	183861007	183861007	intron	23179			RGL1
rs972485	chr2	142565292	142565292	intron	53353			LRP1B
rs1932660	chr9	86827259	86827259	intergenic		64078	80010		SLC28A3	RMI1
rs17504460	chr1	183913540	183913540	intron	23127			COLGALT2
rs974973	chr2	142567218	142567218	intron	53353			LRP1B
rs4954923	chr2	142527100	142527100	intron	53353			LRP1B
rs392230	chr6	28504639	28504639	intergenic			257202			GPX6
rs10911467	chr1	183885406	183885406	intron	23179			RGL1
rs10752924	chr1	183887032	183887032	intron	23179			RGL1
rs6474262	chr8	40480966	40480966	intron	79698			ZMAT4
rs2514552	chr8	96249621	96249621	intergenic		157657	619344		C8orf37	LINC01298
rs1588794	chr3	5016106	5016106	intron	100507582			BHLHE40-AS1
rs2514551	chr8	96249486	96249486	intergenic		157657	619344		C8orf37	LINC01298
rs2339704	chr2	23089876	23089876	intergenic		114818			KLHL29
rs1111280	chr8	40462615	40462615	intron	79698			ZMAT4
rs1866026	chr2	142568465	142568465	intron	53353			LRP1B
rs2722416	chr8	40494838	40494838	intron	79698			ZMAT4
rs2599656	chr8	40499961	40499961	intron	79698			ZMAT4
rs4711174	chr6	28532960	28532960	intergenic			257202			GPX6
rs7915131	chr10	64418656	64418656	intron	22891			ZNF365
rs2439630	chr8	96245252	96245252	intergenic		157657	619344		C8orf37	LINC01298
rs1864726	chr13	75825210	75825210	intergenic		9882	647288		TBC1D4	CTAGE11P
rs756426	chr15	86052670	86052670	intron	11214			AKAP13
rs911887	chr10	81701523	81701523	intron	6441			SFTPD
rs209857	chr1	114733239	114733239	intergenic		51592	148281		TRIM33	SYT6
rs9295663	chr6	25486800	25486800	intron	55604			LRRC16A
rs10876726	chr12	55584071	55584071	intergenic		121364	441639		OR10A7	OR9K2
rs10506430	chr12	61898288	61898288	intergenic		338811			FAM19A2
rs1483130	chr11	43593325	43593325	intergenic		406918	100313777		MIR129-2	MIR670
rs11171278	chr12	55509690	55509690	intergenic		441639	58158		OR9K2	NEUROD4
rs6993344	chr8	143126970	143126970	intergenic		100616268	389690		MIR4472-1	MROH5
rs7974526	chr12	55579258	55579258	intergenic		121364	441639		OR10A7	OR9K2
rs7949744	chr11	70434594	70434594	intron	22941			SHANK2
rs11171276	chr12	55509425	55509425	intergenic		441639	58158		OR9K2	NEUROD4
rs11171277	chr12	55509434	55509434	intergenic		441639	58158		OR9K2	NEUROD4
rs11171280	chr12	55509849	55509849	intergenic		441639	58158		OR9K2	NEUROD4
rs7306491	chr12	55524172	55524172	coding	441639			OR9K2
rs10506343	chr12	55527220	55527220	intergenic		121364	441639		OR10A7	OR9K2
rs7314219	chr12	55566604	55566604	intergenic		121364	441639		OR10A7	OR9K2
rs1673082	chr19	37241141	37241141	coding	342892			ZNF850
rs522636	chr4	46227847	46227847	intergenic		2555	2565		GABRA2	GABRG1
rs534787	chr4	46232696	46232696	intergenic		2555	2565		GABRA2	GABRG1
rs572227	chr4	46251393	46251393	intergenic		2555	2565		GABRA2	GABRG1
rs534459	chr4	46256805	46256805	intron	2555			GABRA2
rs7115956	chr11	109956346	109956346	intergenic		85463	399947		ZC3H12C	C11orf87
rs4053616	chr6	90735222	90735222	intron	60468			BACH2
rs2850094	chr21	38064018	38064018	intergenic		6493	23562		SIM2	CLDN14
rs10880346	chr12	43074061	43074061	intergenic		80070	144165		ADAMTS20	PRICKLE1
rs6022321	chr20	51793037	51793037	intron	128553			TSHZ2
rs4480597	chr12	43066023	43066023	intergenic		80070	144165		ADAMTS20	PRICKLE1
rs1859668	chr7	27346695	27346695	intergenic		11112	2128		HIBADH	EVX1
rs1119754	chr16	51894234	51894234	intergenic		388276	6299		C16orf97	SALL1
rs7615965	chr3	171041464	171041464	intron	23043			TNIK
rs1867802	chr2	223667882	223667882	intergenic		2181	116255		ACSL3	MOGAT1
rs4699496	chr4	97185259	97185259	intergenic			5161			PDHA2
rs608517	chr17	38736231	38736231	intergenic		6605	1236		SMARCE1	CCR7
rs12460230	chr19	38101307	38101307	intron	163255			ZNF540
rs488447	chr4	46193045	46193045	intergenic		2555	2565		GABRA2	GABRG1
rs12466268	chr2	203511571	203511571	intron	150864			FAM117B
rs1868877	chr18	22456138	22456138	intergenic		25925	729950		ZNF521	LOC729950
rs930698	chr18	22456028	22456028	intergenic		25925	729950		ZNF521	LOC729950
rs1869156	chr3	56343351	56343351	intron	26059			ERC2
rs7906770	chr10	133536902	133536902	intergenic		399827	256536		LINC01164	TCERG1L
rs12938178	chr17	14992430	14992430	intergenic		5376	94150		PMP22	CDRT7
rs1919780	chr10	54391792	54391792	intergenic		4153	22943		MBL2	DKK1
rs701307	chr7	83561306	83561306	intergenic		10371	9723		SEMA3A	SEMA3E
rs1484009	chr12	129997282	129997282	intron	121256			TMEM132D
rs6773938	chr3	39601272	39601272	intergenic		25924	4336		MYRIP	MOBP
rs7655488	chr4	21183041	21183041	intron	80333			KCNIP4
rs2427995	chr9	136566959	136566959	intron	1757			SARDH
rs6817554	chr4	97293102	97293102	intergenic		101410545	5161		STPG2-AS1	PDHA2
rs7627972	chr3	41480047	41480047	intron	54986			ULK4
rs10446425	chr3	41484831	41484831	intron	54986			ULK4
rs7219521	chr17	80801745	80801745	intron	6904			TBCD
rs2671523	chr10	65855881	65855881	intergenic		305	221035		ANXA2P3	REEP3
rs2590549	chr13	94119685	94119685	intron	10082			GPC6
rs2122791	chr18	22449175	22449175	intergenic		25925	729950		ZNF521	LOC729950
rs10026134	chr4	139286794	139286794	intron	100874047			LINC00499
rs2180267	chr14	33364845	33364845	intergenic		64067	9472		NPAS3	AKAP6
rs7162289	chr15	31585866	31585866	intergenic		51621	283710		KLF13	LOC283710
rs2578020	chr10	65844922	65844922	intergenic		305	221035		ANXA2P3	REEP3
rs10995804	chr10	65845712	65845712	intergenic		305	221035		ANXA2P3	REEP3
rs12945120	chr17	14991748	14991748	intergenic		5376	94150		PMP22	CDRT7
rs1919764	chr10	54345990	54345990	intergenic		4153	22943		MBL2	DKK1
rs1387092	chr3	2011341	2011341	intergenic		152330	27255		CNTN4	CNTN6
rs2729747	chr11	77098479	77098479	intron	5058			PAK1
rs2725830	chr11	77141718	77141718	intron	5058			PAK1
rs2729760	chr11	77089347	77089347	intron	5058			PAK1
rs2852394	chr11	77155851	77155851	intron	5058			PAK1
rs9386913	chr6	110850515	110850515	intergenic		23097	85413		CDK19	SLC22A16
rs11153238	chr6	110818847	110818847	intergenic		23097	85413		CDK19	SLC22A16
rs11237146	chr11	76954833	76954833	coding	220032			GDPD4
rs1793467	chr11	76994245	76994245	intron	220032			GDPD4
rs4925088	chr17	20049344	20049344	intron	92521			SPECC1
rs7160403	chr14	95463894	95463894	intergenic		23405	145258		DICER1	GSC
rs17499929	chr4	17590671	17590671	intron	51056			LAP3
rs1450525	chr3	161151441	161151441	intron	101243545			LOC101243545
rs9828938	chr3	161159411	161159411	intron	101243545			LOC101243545
rs685316	chr10	108893719	108893719	intron	114815			SORCS1
rs669061	chr10	108877127	108877127	intron	114815			SORCS1
rs2027801	chr7	142420689	142420689	intergenic		5644	100463482		PRSS1	MTRNR2L6
rs7215803	chr17	19998377	19998377	intron	92521			SPECC1
rs9478745	chr6	157334519	157334519	intron	57492			ARID1B
rs7550930	chr1	29594563	29594563	intron	10076			PTPRU
rs7618391	chr3	161148190	161148190	intron	101243545			LOC101243545
rs178954	chr14	80776736	80776736	intron	100628307			DIO2-AS1
rs10122587	chr9	2691951	2691951	intergenic		169522	7436		KCNV2	VLDLR
rs12548726	chr8	77485869	77485869	intergenic		100192378			ZFHX4-AS1
rs10483761	chr14	63388723	63388723	intron	27133			KCNH5
rs3737807	chr1	28261902	28261902	intron	27293			SMPDL3B
rs7766377	chr6	162466059	162466059	intron	5071			PARK2
rs2259599	chr13	114205979	114205979	intergenic		7027	55002		TFDP1	TMCO3
rs9972707	chr16	66038992	66038992	intergenic		1003	283867		CDH5	LINC00922
rs8536	chr14	76549752	76549752	intron	112752			IFT43
rs1558377	chr4	17650758	17650758	intron	27146			FAM184B
rs6941971	chr6	45587594	45587594	intergenic		53405	860		CLIC5	RUNX2
rs6934210	chr6	45598720	45598720	intergenic		53405	860		CLIC5	RUNX2
rs7658240	chr4	17588950	17588950	intron	51056			LAP3
rs1860596	chr4	17660082	17660082	coding	27146			FAM184B
rs1513156	chr3	117066621	117066621	intergenic			285194			TUSC7
rs289471	chr15	98208220	98208220	intergenic		91948	145946		LINC00923	SPATA8
rs4665612	chr2	23781218	23781218	intron	114818			KLHL29
rs7154720	chr14	48137514	48137514	intron	161357			MDGA2
rs9784763	chr6	109624937	109624937	intron	221262			CCDC162P
rs1511939	chr18	35967482	35967482	intergenic		647946	100422857		MIR924HG	MIR4318
rs2058337	chr4	17678649	17678649	intron	27146			FAM184B
rs3734102	chr5	171174165	171174165	intergenic		23291	8817		FBXW11	FGF18
rs6800555	chr3	117045006	117045006	intergenic			285194			TUSC7
rs2540677	chr7	36260643	36260643	intron	80820			EEPD1
rs13387871	chr2	58737900	58737900	intergenic		400955	55120		LINC01122	FANCL
rs6548499	chr3	77389366	77389366	intron	6092			ROBO2
rs9972517	chr15	82119151	82119151	intergenic		84206	342125		MEX3B	TMC3
rs238117	chr18	3494891	3494891	intergenic		9229	7050		DLGAP1	TGIF1
rs6601604	chr8	11575518	11575518	intron	2626			GATA4
rs7908340	chr10	36344443	36344443	intergenic			8325			FZD8
rs4482239	chr15	82111468	82111468	intergenic		84206	342125		MEX3B	TMC3
rs6544272	chr2	23083158	23083158	intergenic		114818			KLHL29
rs4778930	chr15	82157555	82157555	intergenic		84206	342125		MEX3B	TMC3
rs2001427	chr2	23098341	23098341	intergenic		114818			KLHL29
rs6133566	chr20	8254666	8254666	intron	23236			PLCB1
rs4510255	chr2	23073866	23073866	intergenic		114818			KLHL29
rs6126742	chr20	51677416	51677416	intron	128553			TSHZ2
rs516872	chr13	75809007	75809007	intergenic		647288	338864		CTAGE11P	LINC00347
rs13310635	chr7	21887412	21887412	intron	8701			DNAH11
rs9966612	chr18	649311	649311	intron	27098			CLUL1
rs877979	chr8	95009811	95009811	intergenic		1015	54704		CDH17	PDP1
rs7920214	chr10	36373516	36373516	intergenic			8325			FZD8
rs12746576	chr1	236619656	236619656	intron	128178			EDARADD
rs238120	chr18	3492243	3492243	intergenic		9229	7050		DLGAP1	TGIF1
rs2040663	chr7	21895265	21895265	intron	8701			DNAH11
rs3844534	chr14	81876396	81876396	intron	85439			STON2
rs6039899	chr20	10365407	10365407	intergenic		8195	6616		MKKS	SNAP25
rs4719677	chr7	21893711	21893711	intron	8701			DNAH11
rs7980576	chr12	33092156	33092156	intergenic		341359	5318		SYT10	PKP2
rs4719678	chr7	21895985	21895985	intron	8701			DNAH11
rs17814011	chr12	77217193	77217193	intron	23390			ZDHHC17
rs1570881	chr13	95148378	95148378	intergenic		23483	1638		TGDS	DCT
rs10490807	chr3	186822991	186822991	intergenic		116832	6480		RPL39L	ST6GAL1
rs2990536	chr10	36909064	36909064	intergenic		91074	8325		ANKRD30A	FZD8
rs167049	chr1	76610015	76610015	intron	256435			ST6GALNAC3
rs4978827	chr9	112302730	112302730	intergenic		114299	5774		PALM2	PTPN3
rs10245983	chr7	21899516	21899516	intron	8701			DNAH11
rs879122	chr19	29755681	29755681	intergenic		284395	7386		LOC284395	UQCRFS1
rs600640	chr13	29063969	29063969	intron	2321			FLT1
rs946028	chr10	8348329	8348329	intergenic			2625			GATA3
rs1866599	chr2	232726300	232726300	intergenic		100302126	64708		MIR1471	COPS7B
rs1606084	chr4	13897341	13897341	intergenic		152742	100847023		LINC01085	MIR5091
rs10772019	chr12	33085304	33085304	intergenic		341359	5318		SYT10	PKP2
rs12712685	chr2	23111137	23111137	intergenic		114818			KLHL29
rs30360	chr5	55833519	55833519	intergenic		4214	79722		MAP3K1	ANKRD55
rs12541318	chr8	11594970	11594970	intron	2626			GATA4
rs10508828	chr10	36344376	36344376	intergenic			8325			FZD8
rs17099399	chr5	142099658	142099658	intergenic		23092	2246		ARHGAP26	FGF1
rs194072	chr5	160758655	160758655	intron	2561			GABRB2
rs13242030	chr7	14665239	14665239	intron	1607			DGKB
rs2206161	chr20	10334969	10334969	intergenic		8195	6616		MKKS	SNAP25
rs11010375	chr10	36328422	36328422	intergenic			8325			FZD8
rs10520203	chr19	34231709	34231709	intron	64377			CHST8
rs10800783	chr1	201451852	201451852	intergenic		1465	23612		CSRP1	PHLDA3
rs752388	chr8	57380064	57380064	intergenic		100507632	5179		LINC00968	PENK
rs10504202	chr8	57314984	57314984	intergenic		5179	195814		PENK	SDR16C5
rs7007715	chr8	57349056	57349056	intergenic		5179	195814		PENK	SDR16C5
rs17828094	chr8	57338210	57338210	intergenic		5179	195814		PENK	SDR16C5
rs2670049	chr8	57400730	57400730	intergenic		100507632	5179		LINC00968	PENK
rs13256083	chr8	57338941	57338941	intergenic		5179	195814		PENK	SDR16C5
rs2582394	chr8	57400489	57400489	intergenic		100507632	5179		LINC00968	PENK
rs13325144	chr3	139163540	139163540	intergenic		5948	9276		RBP2	COPB2
rs4644241	chr8	57254332	57254332	intergenic		5179	195814		PENK	SDR16C5
rs12545109	chr8	57313906	57313906	intergenic		5179	195814		PENK	SDR16C5
rs13227498	chr7	128754323	128754323	intergenic		407835	286016		LOC407835	TPI1P2
rs10059061	chr5	95781172	95781172	intergenic		831	5122		CAST	PCSK1
rs1992120	chr8	57337112	57337112	intergenic		5179	195814		PENK	SDR16C5
rs11707887	chr3	139379385	139379385	intron	349565			NMNAT3
rs550170	chr6	4397539	4397539	intergenic		9425	10455		CDYL	ECI2
rs10098993	chr8	57323116	57323116	intergenic		5179	195814		PENK	SDR16C5
rs7433057	chr3	65038985	65038985	intergenic		9223	100507098		MAGI1	ADAMTS9-AS2
rs2298785	chr18	67427168	67427168	intron	220164			DOK6
rs7283383	chr21	43913421	43913421	intron	89765			RSPH1
rs12371268	chr12	117523873	117523873	intron	54997			TESC
rs1534993	chr6	21402434	21402434	intergenic		6659	54901		SOX4	CDKAL1
rs11681700	chr2	10537347	10537347	intron	3241			HPCAL1
rs2065219	chr6	4405619	4405619	intergenic		9425	10455		CDYL	ECI2
rs7314617	chr12	117031946	117031946	intergenic		79794	643246		C12orf49	MAP1LC3B2
rs17257349	chr16	54421825	54421825	intergenic		643911	79191		CRNDE	IRX3
rs11177160	chr12	68706883	68706883	intron	56890			MDM1
rs461964	chr6	33360574	33360574	intron	3833			KIFC1
rs2582379	chr8	57395243	57395243	intergenic		100507632	5179		LINC00968	PENK
rs188417	chr3	139308878	139308878	intron	349565			NMNAT3
rs13415447	chr2	36996946	36996946	intron	5212			VIT
rs16956600	chr16	66545982	66545982	intron	7084			TK2
rs2106342	chr17	8840433	8840433	intron	23533			PIK3R5
rs10166098	chr2	13906917	13906917	intergenic		151354	100506474		FAM84A	LOC100506474
rs7730643	chr5	7875963	7875963	intron	4552			MTRR
rs221417	chr14	80041626	80041626	intron	9369			NRXN3
rs1958628	chr14	48107640	48107640	intron	161357			MDGA2
rs7192880	chr16	2911320	2911320	intergenic		114984	64063		FLYWCH2	PRSS22
rs8041720	chr15	53777673	53777673	intergenic		256764	3175		WDR72	ONECUT1
rs6660522	chr1	209317220	209317220	intergenic		642587	5362		MIR205HG	PLXNA2
rs1555349	chr20	59705334	59705334	intergenic		1002	284757		CDH4	MIR646HG
rs2473904	chr11	34215606	34215606	intron	25841			ABTB2
rs1446548	chr2	13916789	13916789	intergenic		151354	100506474		FAM84A	LOC100506474
rs10792774	chr11	71261263	71261263	intergenic		387273	3846		KRTAP5-10	KRTAP5-9
rs9853624	chr3	45617100	45617100	intergenic		8994	23395		LIMD1	LARS2
rs4977427	chr9	20551111	20551111	intron	4300			MLLT3
rs12377027	chr9	20554583	20554583	intron	4300			MLLT3
rs10964620	chr9	20569814	20569814	intron	4300			MLLT3
rs1979923	chr5	168265891	168265891	intron	6586			SLIT3
rs6448932	chr4	12595799	12595799	intergenic		9364			RAB28
rs7552722	chr1	115921355	115921355	intergenic		81839	4803		VANGL1	NGF
rs1548586	chr14	71301202	71301202	intergenic		22990	4293		PCNX1	MAP3K9
rs1204371	chr7	105420269	105420269	intron	222255			ATXN7L1
rs213599	chr13	31454611	31454611	intergenic		100507064	100874158		TEX26-AS1	LINC00398
rs2306910	chr4	148886695	148886695	intron	79658			ARHGAP10
rs4676617	chr3	39280382	39280382	intergenic		1524	165904		CX3CR1	XIRP1
rs11768267	chr7	50533539	50533539	intron	1644			DDC
rs9353392	chr6	87078175	87078175	intergenic		3354	387066		HTR1E	SNHG5
rs12679499	chr8	81024974	81024974	intron	7163			TPD52
rs4282339	chr5	168256240	168256240	intron	6586			SLIT3
rs7410540	chr22	50858287	50858287	intron	9701			PPP6R2
rs1501702	chr5	39543680	39543680	intergenic			1601			DAB2
rs2161994	chr2	173664609	173664609	intron	11069			RAPGEF4
rs5000749	chr16	73403769	73403769	intergenic		100506172	283902		LINC01568	HCCAT5
rs1876527	chr6	87137925	87137925	intergenic		3354	387066		HTR1E	SNHG5
rs6475448	chr9	20497142	20497142	intron	4300			MLLT3
rs704785	chr1	40195574	40195574	intergenic		10450	51440		PPIE	HPCAL4
rs2650044	chr12	130400273	130400273	intergenic		100190940	121256		LOC100190940	TMEM132D
rs11617984	chr13	19622143	19622143	intergenic		100873761	348021		RNU6-52P	LINC00442
rs250341	chr5	16764334	16764334	intron	4651			MYO10
rs2272287	chr7	2653792	2653792	threeUTR	23288			IQCE
rs984119	chr9	10640526	10640526	intergenic			5789			PTPRD
rs3757318	chr6	151914113	151914113	intron	80129			CCDC170
rs9643749	chr8	81035358	81035358	intron	7163			TPD52
rs16874378	chr4	10886524	10886524	intergenic		693157	116449		MIR572	CLNK
rs1846703	chr5	52460354	52460354	intergenic		10468	257396		FST	LOC257396
rs1500367	chr5	52464757	52464757	intergenic		10468	257396		FST	LOC257396
rs519575	chr19	39888449	39888449	threeUTR	55588			MED29
rs7968928	chr12	5411036	5411036	intergenic		4908	3741		NTF3	KCNA5
rs12555938	chr9	7316085	7316085	intergenic		90871	23081		TMEM261	KDM4C
rs4972861	chr2	173672217	173672217	intron	11069			RAPGEF4
rs1875107	chr3	177167376	177167376	intron	100505566			LINC00578
rs3114896	chr16	89393562	89393562	intron	29123			ANKRD11
rs4719601	chr7	2643607	2643607	intron	23288			IQCE
rs9814780	chr3	46753577	46753577	intergenic		29122	259236		PRSS50	TMIE
rs726000	chr2	107607024	107607024	intergenic		729121	84620		RGPD4-AS1	ST6GAL2
rs889133	chr19	51158480	51158480	intron	342918			C19orf81
rs12469093	chr2	107614969	107614969	intergenic		729121	84620		RGPD4-AS1	ST6GAL2
rs3184121	chr3	124686733	124686733	threeUTR	57493			HEG1
rs2974428	chr5	168265244	168265244	intron	6586			SLIT3
rs11688320	chr2	145623043	145623043	intron	401014			TEX41
rs10510941	chr3	65729747	65729747	intron	9223			MAGI1
rs12537330	chr7	9448142	9448142	intergenic		168741	30010		PER4	NXPH1
rs10242846	chr7	17588072	17588072	intergenic		23161	196		SNX13	AHR
rs4917978	chr10	104366353	104366353	intron	51684			SUFU
rs9557595	chr13	101836752	101836752	intron	259232			NALCN
rs11718781	chr3	71971643	71971643	intergenic		201617	60675		LINC00870	PROK2
rs3024896	chr2	191896716	191896716	intron	6775			STAT4
rs2237444	chr7	50700153	50700153	intron	2887			GRB10
rs2329487	chr7	50702520	50702520	intron	2887			GRB10
rs4869953	chr6	151209997	151209997	intron	25902			MTHFD1L
rs2251806	chr7	9517438	9517438	intergenic		168741	30010		PER4	NXPH1
rs12414011	chr10	119628641	119628641	intergenic		22841	2018		RAB11FIP2	EMX2
rs278391	chr3	74177112	74177112	intergenic		5067	23024		CNTN3	PDZRN3
rs7616034	chr3	71951781	71951781	intergenic		201617	60675		LINC00870	PROK2
rs4622658	chr2	130527538	130527538	intergenic		389033			LOC389033
rs9403121	chr6	140111650	140111650	intron	100132735			LOC100132735
rs1719980	chr18	5603310	5603310	intron	23136			EPB41L3
rs2845889	chr11	63866959	63866959	intron	28992			MACROD1
rs326755	chr11	29600659	29600659	intergenic		3739			KCNA4
rs7165173	chr15	33432543	33432543	intron	342184			FMN1
rs1995454	chr3	71948966	71948966	intergenic		201617	60675		LINC00870	PROK2
rs17636783	chr1	196003775	196003775	intergenic		343450			KCNT2
rs12714781	chr3	71930936	71930936	intergenic		201617	60675		LINC00870	PROK2
rs3132332	chr9	137375773	137375773	intergenic		1289	6256		COL5A1	RXRA
rs1424883	chr8	72597686	72597686	intergenic		9242	2138		MSC	EYA1
rs6970449	chr7	152380451	152380451	intergenic		57180	7516		ACTR3B	XRCC2
rs12664111	chr6	140139815	140139815	intron	100132735			LOC100132735
rs4836272	chr5	125883341	125883341	intron	501			ALDH7A1
rs1319094	chr3	71937853	71937853	intergenic		201617	60675		LINC00870	PROK2
rs6765942	chr3	71936021	71936021	intergenic		201617	60675		LINC00870	PROK2
rs4936894	chr11	124017493	124017493	threeUTR	4013			VWA5A
rs9894091	chr17	39018961	39018961	intron	3859			KRT12
rs7213460	chr17	32522613	32522613	intergenic		6347	40		CCL2	ASIC2
rs10012953	chr4	110964362	110964362	intergenic		79071	1950		ELOVL6	EGF
rs2051115	chr6	140085873	140085873	intergenic		100132735	645434		LOC100132735	LINC01625
rs407758	chr5	132935420	132935420	intron	23105			FSTL4
rs1505618	chr9	81168218	81168218	intergenic			29968			PSAT1
rs4780082	chr15	33415482	33415482	intron	342184			FMN1
rs1805958	chr5	9234541	9234541	intron	9037			SEMA5A
rs2444967	chr15	33433635	33433635	intron	342184			FMN1
rs10781126	chr9	75792301	75792301	intergenic			301			ANXA1
rs7769912	chr6	25331237	25331237	intron	55604			LRRC16A
rs2271139	chr12	124839540	124839540	intron	9612			NCOR2
rs4299296	chr2	158409131	158409131	intron	130399			ACVR1C
rs9683082	chr3	104986735	104986735	intergenic		214			ALCAM
rs1344220	chr3	39266121	39266121	intergenic		1524	165904		CX3CR1	XIRP1
rs10900490	chr1	205404878	205404878	intergenic		442891	93273		MIR135B	LEMD1
rs787650	chr10	95136032	95136032	intron	26509			MYOF
rs4730197	chr7	106446900	106446900	intergenic		5294	168455		PIK3CG	CCDC71L
rs6675524	chr1	205424506	205424506	intergenic		5129	442891		CDK18	MIR135B
rs6692041	chr1	205434743	205434743	intergenic		5129	442891		CDK18	MIR135B
rs2490198	chr1	118843675	118843675	intergenic		6913	200162		TBX15	SPAG17
rs2825928	chr21	21352994	21352994	intergenic		387486			LINC00320
rs7276605	chr21	38321200	38321200	intron	3141			HLCS
rs7233770	chr18	8830096	8830096	intron	23255			MTCL1
rs12086423	chr1	205428066	205428066	intergenic		5129	442891		CDK18	MIR135B
rs2193186	chr12	16695883	16695883	intergenic		55885	4257		LMO3	MGST1
rs1984880	chr8	27905861	27905861	intron	389643			NUGGC
rs1056607	chr1	225611661	225611661	coding	3930			LBR
rs7994222	chr13	30497954	30497954	intergenic		440131	100874059		LINC00544	LINC00297
rs12259464	chr10	53680099	53680099	intron	5592			PRKG1
rs2793823	chr1	120437718	120437718	coding	11085			ADAM30
rs872069	chr9	113880073	113880073	intergenic		26248	1902		OR2K2	LPAR1
rs6442749	chr3	2755983	2755983	intron	152330			CNTN4
rs1451897	chr2	165370343	165370343	intron	2888			GRB14
rs11701698	chr21	34393945	34393945	intergenic		10215	56245		OLIG2	C21orf62
rs12806537	chr11	134254796	134254796	intron	27087			B3GAT1
rs2333967	chr16	5225061	5225061	intergenic		54715	196483		RBFOX1	EEF2KMT
rs4287433	chr13	107679028	107679028	intergenic		728215	100874173		FAM155A	LINC00443
rs10900489	chr1	205381278	205381278	intron	93273			LEMD1
rs2793830	chr1	120466108	120466108	intron	4853			NOTCH2
rs11576263	chr1	118842089	118842089	intergenic		6913	200162		TBX15	SPAG17
rs2392933	chr7	106443496	106443496	intergenic		5294	168455		PIK3CG	CCDC71L
rs2407581	chr21	21350740	21350740	intergenic		387486			LINC00320
rs3803804	chr17	1923056	1923056	intron	146760			RTN4RL1
rs956675	chr4	15393306	15393306	intron	114905			C1QTNF7
rs9557926	chr13	103368946	103368946	intergenic		643677	196541		CCDC168	METTL21C
rs3749078	chr2	241073450	241073450	intron	150678			MYEOV2
rs683979	chr18	65853788	65853788	intergenic		54495	643542		TMX3	LOC643542
rs12588037	chr14	85135108	85135108	intergenic		100996280			LINC00911
rs6977689	chr7	45280726	45280726	intergenic		107	10268		ADCY1	RAMP3
rs2835539	chr21	38308552	38308552	intron	3141			HLCS
rs747825	chr3	159699519	159699519	intergenic		3592	100505385		IL12A	IQCJ-SCHIP1
rs1970128	chr13	59378964	59378964	intergenic		81624			DIAPH3
rs2295797	chr9	35722282	35722282	intron	7094			TLN1
rs7493101	chr14	101046043	101046043	intergenic		283601	57596		LINC00523	BEGAIN
rs4753826	chr11	107858642	107858642	intergenic		8065	54734		CUL5	RAB39A
rs17820181	chr22	21145465	21145465	intron	5297			PI4KA
rs9480518	chr6	150992861	150992861	intron	57480			PLEKHG1
rs959149	chr9	76638798	76638798	intergenic		6096	301		RORB	ANXA1
rs9300799	chr13	103929897	103929897	intergenic		100847092	6555		MIR548AS	SLC10A2
rs7665177	chr4	73055314	73055314	intergenic		9508	10886		ADAMTS3	NPFFR2
rs4876805	chr8	119238582	119238582	intron	401474			SAMD12
rs1425263	chr4	107609976	107609976	intergenic		27123	100507096		DKK2	GIMD1
rs2340988	chr16	23984256	23984256	intron	5579			PRKCB
rs4555714	chr4	113628606	113628606	intergenic		287	51574		ANK2	LARP7
rs9832424	chr3	122365136	122365136	intergenic		54625	165631		PARP14	PARP15
rs10508810	chr10	34999031	34999031	intron	56288			PARD3
rs1364808	chr4	107640798	107640798	intergenic		27123	100507096		DKK2	GIMD1
rs1373262	chr4	107657485	107657485	intergenic		27123	100507096		DKK2	GIMD1
rs2205796	chr6	16142997	16142997	intron	29116			MYLIP
rs11733406	chr4	107751089	107751089	intergenic		27123	100507096		DKK2	GIMD1
rs7695009	chr4	107654943	107654943	intergenic		27123	100507096		DKK2	GIMD1
rs16823195	chr1	184430842	184430842	intron	81563			C1orf21
rs5744761	chr12	133251939	133251939	intron	5426			POLE
rs13141555	chr4	107588257	107588257	intergenic		27123	100507096		DKK2	GIMD1
rs2081453	chr4	107604335	107604335	intergenic		27123	100507096		DKK2	GIMD1
rs2727668	chr12	95785039	95785039	intergenic		10988	100500802		METAP2	MIR3685
rs10516537	chr4	107628071	107628071	intergenic		27123	100507096		DKK2	GIMD1
rs1437701	chr2	4173729	4173729	intergenic		727982	100505964		LINC01249	LINC01304
rs17443878	chr2	37138346	37138346	intron	6801			STRN
rs1008839	chr2	37252196	37252196	intron	54497			HEATR5B
rs6079461	chr20	14465780	14465780	intron	140733			MACROD2
rs6875936	chr5	10104968	10104968	intergenic		134145	285692		FAM173B	LOC285692
rs757411	chr17	38775150	38775150	intergenic		6605	1236		SMARCE1	CCR7
rs2216050	chr7	12304073	12304073	intergenic		221806	54664		VWDE	TMEM106B
rs9462589	chr6	39945015	39945015	intergenic		401260	4337		LINC00951	MOCS1
rs11791192	chr9	119857460	119857460	intron	23245			ASTN2
rs2514975	chr8	119258208	119258208	intron	401474			SAMD12
rs10893545	chr11	126466129	126466129	intron	84623			KIRREL3
rs919997	chr12	94375764	94375764	intergenic		10154	8738		PLXNC1	CRADD
rs12599126	chr16	89206483	89206483	intron	197322			ACSF3
rs12587870	chr14	84916561	84916561	intergenic		100996280			LINC00911
rs10817996	chr9	119873808	119873808	intron	23245			ASTN2
rs4373194	chr4	42193350	42193350	intergenic		152573	389206		SHISA3	BEND4
rs11592115	chr10	89884031	89884031	intergenic		55328	5728		RNLS	PTEN
rs5754222	chr22	33103968	33103968	intron	8224			SYN3
rs11790102	chr9	119846424	119846424	intron	23245			ASTN2
rs156109	chr5	131626611	131626611	intergenic		6583	8572		SLC22A4	PDLIM4
rs294611	chr3	14842858	14842858	intergenic		152273	84077		FGD5	C3orf20
rs12056021	chr7	118489794	118489794	intergenic			56311			ANKRD7
rs890862	chr19	7233604	7233604	intron	3643			INSR
rs17272603	chr19	48326572	48326572	intron	1406			CRX
rs10136356	chr14	84928889	84928889	intergenic		100996280			LINC00911
rs3904166	chr20	44873421	44873421	intron	64405			CDH22
rs2269340	chr1	110172236	110172236	intron	271			AMPD2
rs12431390	chr14	84926370	84926370	intergenic		100996280			LINC00911
rs1208081	chr2	202501448	202501448	intron	65062			TMEM237
rs2284284	chr7	107893220	107893220	intron	4897			NRCAM
rs1269650	chr7	107898390	107898390	intron	4897			NRCAM
rs2111203	chr7	107893695	107893695	intron	4897			NRCAM
rs2267878	chr7	107886798	107886798	intron	4897			NRCAM
rs17220280	chr2	107343530	107343530	intergenic		84620	653489		ST6GAL2	RGPD3
rs1868255	chr2	107399759	107399759	intergenic		84620	653489		ST6GAL2	RGPD3
rs9388833	chr6	131032549	131032549	intergenic		100507203	114801		SMLR1	TMEM200A
rs9402271	chr6	131036132	131036132	intergenic		100507203	114801		SMLR1	TMEM200A
rs11693050	chr2	107363921	107363921	intergenic		84620	653489		ST6GAL2	RGPD3
rs3136630	chr10	5997820	5997820	intron	3601			IL15RA
rs1269621	chr7	107849908	107849908	coding	4897			NRCAM
rs1269629	chr7	107870631	107870631	intron	4897			NRCAM
rs12534073	chr7	107863395	107863395	intron	4897			NRCAM
rs17252076	chr13	51807093	51807093	intron	220108			FAM124A
rs2194941	chr4	75977823	75977823	intergenic		441025	25849		LOC441025	PARM1
rs1577217	chr6	75264996	75264996	intergenic		1303	135228		COL12A1	CD109
rs11967836	chr6	25352637	25352637	intron	55604			LRRC16A
rs6923011	chr6	75238840	75238840	intergenic		1303	135228		COL12A1	CD109
rs6556312	chr5	176789719	176789719	intron	10636			RGS14
rs17279221	chr2	158043639	158043639	intergenic		11227	2820		GALNT5	GPD2
rs7793728	chr7	36061785	36061785	intergenic		80820	989		EEPD1	SEPT7
rs7519611	chr1	42615642	42615642	intergenic		2981	59269		GUCA2B	HIVEP3
rs1009283	chr2	241194081	241194081	intergenic		2817	150677		GPC1	OTOS
rs4718560	chr7	66878782	66878782	intergenic			64940			STAG3L4
rs7999900	chr13	108997018	108997018	intergenic		23026	10673		MYO16	TNFSF13B
rs977795	chr8	98996027	98996027	intron	4147			MATN2
rs315084	chr1	76988637	76988637	intron	256435			ST6GALNAC3
rs1240265	chr12	70238492	70238492	intergenic		4848	117177		CNOT2	RAB3IP
rs9394270	chr6	11721301	11721301	intron	84830			ADTRP
rs1269662	chr7	107911705	107911705	intron	4897			NRCAM
rs6546731	chr2	72116933	72116933	intergenic		56603	8291		CYP26B1	DYSF
rs11591787	chr10	103086222	103086222	intergenic		8945	399806		BTRC	LBX1-AS1
rs223848	chr16	57460493	57460493	intergenic		57019	6361		CIAPIN1	CCL17
rs11974486	chr7	107800627	107800627	intron	4897			NRCAM
rs10846986	chr12	126320365	126320365	intergenic		400084	114795		LINC00939	TMEM132B
rs4895746	chr6	148584551	148584551	intergenic		23328	389432		SASH1	SAMD5
rs371315	chr5	102913746	102913746	intergenic			83594			NUDT12
rs4749618	chr10	31118934	31118934	intergenic		220929	119180		ZNF438	LYZL2
rs1929063	chr13	91169601	91169601	intergenic		144776	693207		LINC00410	MIR622
rs4785239	chr16	51200531	51200531	intergenic		388276	6299		C16orf97	SALL1
rs1873928	chr5	4007030	4007030	intergenic			79192			IRX1
rs651862	chr20	19498915	19498915	intron	57419			SLC24A3
rs8103247	chr19	14916571	14916571	intergenic		26659	26664		OR7A5	OR7C1
rs1588873	chr3	172787820	172787820	intron	83893			SPATA16
rs2275163	chr1	241730054	241730054	intron	8564			KMO
rs4283453	chr2	191323138	191323138	intron	54842			MFSD6
rs9321245	chr6	130953757	130953757	intergenic		100507203	114801		SMLR1	TMEM200A
rs1019800	chr16	77349202	77349202	intron	170692			ADAMTS18
rs4731401	chr7	127778512	127778512	intergenic		406917	27044		MIR129-1	SND1
rs17770042	chr16	77345811	77345811	intron	170692			ADAMTS18
rs2073241	chr14	37128936	37128936	intron	5083			PAX9
rs2073246	chr14	37129993	37129993	intron	5083			PAX9
rs10984490	chr9	122095833	122095833	intron	1620			BRINP1
rs12919350	chr16	6870628	6870628	intron	54715			RBFOX1
rs2115350	chr5	3533532	3533532	intron	285577			LINC01019
rs7073062	chr10	25025919	25025919	intergenic		56952	57584		PRTFDC1	ARHGAP21
rs10984477	chr9	122077114	122077114	intron	1620			BRINP1
rs11024789	chr11	18785042	18785042	intron	84867			PTPN5
rs2033074	chr8	95687335	95687335	intron	54845			ESRP1
rs13163497	chr5	52179008	52179008	intron	3672			ITGA1
rs208549	chr7	25621579	25621579	intergenic		100873753	64111		RNU6-16P	NPVF
rs752653	chr5	3527764	3527764	intron	285577			LINC01019
rs6590334	chr11	128403208	128403208	intron	2113			ETS1
rs4493851	chr7	129777889	129777889	intergenic		84928	23008		TMEM209	KLHDC10
rs1245390	chr14	27596930	27596930	intergenic		100505967	100423019		LINC00645	MIR4307
rs17315882	chr10	85386540	85386540	intergenic		27069	10718		GHITM	NRG3
rs358019	chr3	55130961	55130961	intergenic		7474	55799		WNT5A	CACNA2D3
rs7814447	chr8	97826743	97826743	intron	10404			CPQ
rs1219671	chr1	226319520	226319520	intergenic		64746	3020		ACBD3	H3F3A
rs395489	chr12	125847664	125847664	intron	114795			TMEM132B
rs727670	chr1	37809549	37809549	intergenic		728431	100422898		LINC01137	MIR4255
rs11625200	chr14	78929366	78929366	intron	9369			NRXN3
rs11154260	chr6	125053277	125053277	intron	154215			NKAIN2
rs17195725	chr7	144137137	144137137	intergenic		27010	135935		TPK1	NOBOX
rs680951	chr10	6227382	6227382	intron	5209			PFKFB3
rs10112364	chr8	95682296	95682296	intron	54845			ESRP1
rs1177986	chr17	70579285	70579285	intron	100499467			LINC00673
rs158805	chr5	73486650	73486650	intergenic		8507	64283		ENC1	ARHGEF28
rs6456557	chr6	23586619	23586619	intergenic		140767			NRSN1
rs930026	chr18	35297056	35297056	intergenic			100422857			MIR4318
rs214005	chr14	78806173	78806173	intron	9369			NRXN3
rs4940391	chr18	56105868	56105868	intergenic		406906	23327		MIR122	NEDD4L
rs9930984	chr16	77353973	77353973	coding	170692			ADAMTS18
rs9615057	chr22	44818636	44818636	intergenic		84247	85352		LDOC1L	KIAA1644
rs9406322	chr6	169739733	169739733	intergenic		253769	7058		WDR27	THBS2
rs8099014	chr18	56109859	56109859	intergenic		406906	23327		MIR122	NEDD4L
rs4854306	chr2	433274	433274	intergenic		129787	285016		TMEM18	FAM150B
rs435062	chr1	197949082	197949082	intergenic		140609	56956		NEK7	LHX9
rs4361366	chr4	174781671	174781671	intergenic		26269	79804		FBXO8	HAND2-AS1
rs3887925	chr3	186665645	186665645	intron	6480			ST6GAL1
rs7631039	chr3	167699702	167699702	intergenic		27333	646168		GOLIM4	LINC01330
rs11117789	chr1	217355319	217355319	intergenic		55105	2104		GPATCH2	ESRRG
rs2824799	chr21	19766327	19766327	intron	5651			TMPRSS15
rs914737	chr9	139522101	139522101	intergenic		51162	100616301		EGFL7	MIR4674
rs2870809	chr12	68838267	68838267	intergenic		5908	56890		RAP1B	MDM1
rs10744349	chr12	128512235	128512235	intergenic		92293	100862680		TMEM132C	LINC00507
rs1245383	chr14	27613679	27613679	intergenic		100505967	100423019		LINC00645	MIR4307
rs10431808	chr15	68507272	68507272	intron	54982			CLN6
rs7162430	chr15	68407287	68407287	intron	8554			PIAS1
rs6713620	chr2	62612045	62612045	intergenic		200728	10678		TMEM17	B3GNT2
rs7166850	chr15	68527484	68527484	intron	54982			CLN6
rs10180659	chr2	106465373	106465373	intron	8440			NCK2
rs8038236	chr15	68425265	68425265	intron	8554			PIAS1
rs6907825	chr6	88102822	88102822	intron	63914			LINC01590
rs8031079	chr15	68401582	68401582	intron	8554			PIAS1
rs11071986	chr15	68492028	68492028	intron	91860			CALML4
rs4818649	chr21	23278891	23278891	intergenic		54143	378828		LINC00308	LINC00317
rs914464	chr20	62099386	62099386	intron	3785			KCNQ2
rs965033	chr3	60349304	60349304	intron	2272			FHIT
rs10076429	chr5	84003689	84003689	intergenic			10085			EDIL3
rs757459	chr5	11148693	11148693	intron	1501			CTNND2
rs7498094	chr15	68486097	68486097	threeUTR	91860			CALML4
rs1174957	chr7	22042482	22042482	intergenic		9771	55536		RAPGEF5	CDCA7L
rs1174958	chr7	22042619	22042619	intergenic		9771	55536		RAPGEF5	CDCA7L
rs12663865	chr6	88103149	88103149	intron	63914			LINC01590
rs406900	chr6	88085447	88085447	intergenic		63914	57150		LINC01590	SMIM8
rs10171167	chr2	110256233	110256233	intron	344558			SH3RF3
rs2745492	chr1	37887676	37887676	intergenic		728431	100422898		LINC01137	MIR4255
rs6543342	chr2	106462256	106462256	intron	8440			NCK2
rs372543	chr14	46336392	46336392	intergenic		100506412	55320		LINC00871	MIS18BP1
rs6925475	chr6	24454679	24454679	intron	2822			GPLD1
rs1355285	chr1	162827816	162827816	intron	339512			CCDC190
rs4761581	chr12	94520695	94520695	intergenic		10154	8738		PLXNC1	CRADD
rs2001595	chr10	104395085	104395085	intergenic		81603	51684		TRIM8	SUFU
rs1243701	chr14	21006107	21006107	intergenic		390443	338879		RNASE9	RNASE10
rs10055024	chr5	11149808	11149808	intron	1501			CTNND2
rs6833998	chr4	189416683	189416683	intron	401164			LINC01060
rs2596501	chr6	31321211	31321211	intron	3106			HLA-B
rs10925073	chr1	247701607	247701607	intron	148823			GCSAML
rs11672738	chr19	46451214	46451214	intron	4858			NOVA2
rs9465549	chr6	19871076	19871076	intergenic		154141	3400		MBOAT1	ID4
rs10173681	chr2	47057325	47057325	intron	100134259			LINC01119
rs1951486	chr14	100607360	100607360	intron	51466			EVL
rs1124814	chr1	237216056	237216056	intron	6262			RYR2
rs4491324	chr12	4082865	4082865	intergenic		894	57097		CCND2	PARP11
rs10517998	chr4	169428772	169428772	intron	23022			PALLD
rs7544118	chr1	112032205	112032205	intron	140			ADORA3
rs6743832	chr2	62617142	62617142	intergenic		200728	10678		TMEM17	B3GNT2
rs1439381	chr4	44486350	44486350	intergenic		285525	386617		YIPF7	KCTD8
rs2285014	chr14	103443232	103443232	intron	9578			CDC42BPB
rs2269323	chr14	103460215	103460215	intron	9578			CDC42BPB
rs4805532	chr19	30736785	30736785	intergenic		9745	8725		ZNF536	URI1
rs10152713	chr15	68471891	68471891	intron	8554			PIAS1
rs6789188	chr3	132704649	132704649	intergenic		66000	348808		TMEM108	NPHP3-AS1
rs4280636	chr3	132727357	132727357	intergenic		66000	348808		TMEM108	NPHP3-AS1
rs17229725	chr10	31216112	31216112	intron	220929			ZNF438
rs7918150	chr10	31226772	31226772	intron	220929			ZNF438
rs11170702	chr12	54212813	54212813	intergenic		100874366	57658		HOXC13-AS	CALCOCO1
rs11170706	chr12	54226257	54226257	intergenic		100874366	57658		HOXC13-AS	CALCOCO1
rs10876503	chr12	54233339	54233339	intergenic		100874366	57658		HOXC13-AS	CALCOCO1
rs752675	chr12	54236526	54236526	intergenic		100874366	57658		HOXC13-AS	CALCOCO1
rs12889159	chr14	52574374	52574374	intergenic		5729	22795		PTGDR	NID2
rs2331	chr3	132760219	132760219	intron	66000			TMEM108
rs11935545	chr4	183314283	183314283	intron	55714			TENM3
rs11038546	chr11	5671623	5671623	intergenic		85363	3048		TRIM5	HBG2
rs17832939	chr14	58820568	58820568	coding	5926			ARID4A
rs236965	chr6	16578284	16578284	intron	6310			ATXN1
rs4867697	chr5	172678983	172678983	intergenic		8614	1482		STC2	NKX2-5
rs8034917	chr15	56117756	56117756	intergenic		4734	283659		NEDD4	PRTG
rs1571377	chr14	82238326	82238326	intergenic			6400			SEL1L
rs220601	chr4	109202036	109202036	intergenic		285456	641518		RPL34-AS1	LEF1-AS1
rs6540940	chr1	10651460	10651460	intron	5195			PEX14
rs4235991	chr6	170382923	170382923	intergenic		154449	80069		LOC154449	LINC00574
rs1952373	chr14	82169469	82169469	intergenic			6400			SEL1L
rs6455655	chr6	159942291	159942291	intergenic		6648	84624		SOD2	FNDC1
rs11597112	chr10	31362463	31362463	intergenic		220930	220929		ZEB1-AS1	ZNF438
rs7644746	chr3	183596184	183596184	intron	55486			PARL
rs10518615	chr4	133513991	133513991	intergenic		57575			PCDH10
rs16869977	chr5	40407318	40407318	intergenic		5734	1601		PTGER4	DAB2
rs4744942	chr9	72427483	72427483	intergenic		494558	375743		C9orf135-AS1	PTAR1
rs10201913	chr2	233346074	233346074	intron	9427			ECEL1
rs6812946	chr4	36755244	36755244	intergenic		100616435	401124		MIR4801	DTHD1
rs16996944	chr4	109232275	109232275	intergenic		285456	641518		RPL34-AS1	LEF1-AS1
rs744825	chr13	35367231	35367231	intergenic		26960	100874179		NBEA	LINC00457
rs2357442	chr14	52607967	52607967	intergenic		5729	22795		PTGDR	NID2
rs4901208	chr14	52608379	52608379	intergenic		5729	22795		PTGDR	NID2
rs7959202	chr12	5446404	5446404	intergenic		4908	3741		NTF3	KCNA5
rs11879029	chr19	39379906	39379906	intron	22933			SIRT2
rs7134150	chr12	20591332	20591332	intron	5139			PDE3A
rs7096309	chr10	72483358	72483358	intron	140766			ADAMTS14
rs17533927	chr5	126183486	126183486	intergenic		115123	4001		MARCH3	LMNB1
rs9347131	chr6	158634878	158634878	intergenic		56995	404672		TULP4	GTF2H5
rs8079888	chr17	69522785	69522785	intergenic		6662			SOX9
rs2247989	chr17	80636382	80636382	intron	10966			RAB40B
rs968665	chr13	35353665	35353665	intergenic		26960	100874179		NBEA	LINC00457
rs527982	chr9	22705094	22705094	intron	441389			LINC01239
rs7548714	chr1	204144249	204144249	intergenic		3814	5972		KISS1	REN
rs3805739	chr5	126166191	126166191	intron	4001			LMNB1
rs10999497	chr10	72494365	72494365	intron	140766			ADAMTS14
rs11672269	chr19	5466417	5466417	intergenic		257000	148066		TINCR	ZNRF4
rs6802458	chr3	56422771	56422771	intron	26059			ERC2
rs4235245	chr4	155343387	155343387	intron	54798			DCHS2
rs6828176	chr4	155350111	155350111	intron	54798			DCHS2
rs4941690	chr13	51722405	51722405	intron	647166			LINC00371
rs4267616	chr3	26846174	26846174	intergenic		152110	116135		NEK10	LRRC3B
rs3784545	chr15	79607877	79607877	intron	23423			TMED3
rs11158157	chr14	57826995	57826995	intergenic		122830	55745		NAA30	AP5M1
rs6074113	chr20	10242011	10242011	intron	6616			SNAP25
rs7781415	chr7	38677137	38677137	intergenic		340286	273		FAM183BP	AMPH
rs17453503	chr1	79987501	79987501	intergenic			64123			ADGRL4
rs11986236	chr8	122532443	122532443	intergenic		3037	6641		HAS2	SNTB1
rs1564569	chr8	122539123	122539123	intergenic		3037	6641		HAS2	SNTB1
rs2123183	chr3	56374916	56374916	intron	26059			ERC2
rs1381798	chr3	38437471	38437471	intron	9942			XYLB
rs1488219	chr3	26838752	26838752	intergenic		152110	116135		NEK10	LRRC3B
rs7428045	chr3	71979373	71979373	intergenic		201617	60675		LINC00870	PROK2
rs1525510	chr7	109734425	109734425	intergenic		83943	442720		IMMP2L	EIF3IP1
rs2459791	chr5	17434249	17434249	intergenic			401177			LOC401177
rs17412329	chr8	28090890	28090890	intergenic		5368	55140		PNOC	ELP3
rs4604357	chr7	109669933	109669933	intergenic		83943	442720		IMMP2L	EIF3IP1
rs17078172	chr13	23656658	23656658	intergenic		6445	646201		SGCG	BASP1P1
rs7335200	chr13	23657518	23657518	intergenic		6445	646201		SGCG	BASP1P1
rs9875417	chr3	1819843	1819843	intergenic		152330	27255		CNTN4	CNTN6
rs1395479	chr4	178318191	178318191	intergenic		175	55247		AGA	NEIL3
rs9563014	chr13	51582324	51582324	intron	2974			GUCY1B2
rs10488631	chr7	128594183	128594183	intergenic		23534	3663		TNPO3	IRF5
rs12531711	chr7	128617466	128617466	intron	23534			TNPO3
rs9426506	chr1	4844376	4844376	intergenic		100616489	55966		MIR4417	AJAP1
rs2888089	chr2	213219281	213219281	intron	2066			ERBB4
rs17117479	chr11	114645178	114645178	intergenic		23705	120406		CADM1	NXPE2
rs2395900	chr8	130484031	130484031	intergenic		56169	728724		GSDMC	LINC00977
rs1389944	chr1	79964823	79964823	intergenic			64123			ADGRL4
rs6702679	chr1	17903298	17903298	intron	55160			ARHGEF10L
rs10843030	chr12	28095013	28095013	intergenic		5744	57542		PTHLH	KLHL42
rs12864972	chr13	51291689	51291689	intron	220107			DLEU7
rs1374357	chr2	200201605	200201605	intron	23314			SATB2
rs205621	chr2	74968240	74968240	intergenic		3099	10505		HK2	SEMA4F
rs6770722	chr3	1815497	1815497	intergenic		152330	27255		CNTN4	CNTN6
rs12520553	chr5	1696954	1696954	intergenic		100422966	728613		MIR4277	LOC728613
rs2824844	chr21	19849181	19849181	intergenic			5651			TMPRSS15
rs1030467	chr11	129744252	129744252	intron	4798			NFRKB
rs11641114	chr16	83785148	83785148	intron	1012			CDH13
rs1785739	chr18	23427257	23427257	intergenic		6760	25925		SS18	ZNF521
rs2350842	chr7	9434108	9434108	intergenic		168741	30010		PER4	NXPH1
rs10513767	chr3	179815191	179815191	intergenic		151613	51555		TTC14	PEX5L
rs1522117	chr3	179823887	179823887	intergenic		151613	51555		TTC14	PEX5L
rs1058010	chr14	57878879	57878879	threeUTR	122830			NAA30
rs10513770	chr3	179858044	179858044	intergenic		151613	51555		TTC14	PEX5L
rs17339157	chr3	60241048	60241048	intron	2272			FHIT
rs4804310	chr19	8597865	8597865	intron	4542			MYO1F
rs12431274	chr13	107229798	107229798	intergenic		283483	55082		LINC00551	ARGLU1
rs9869897	chr3	73952351	73952351	intergenic		5067	23024		CNTN3	PDZRN3
rs2350835	chr7	9458495	9458495	intergenic		168741	30010		PER4	NXPH1
rs17189091	chr2	53048017	53048017	intergenic		51130			ASB3
rs7893147	chr10	130036684	130036684	intergenic			4288			MKI67
rs6482670	chr10	130038112	130038112	intergenic			4288			MKI67
rs394431	chr5	82212038	82212038	intergenic		153339	100616297		TMEM167A	MIR3977
rs13435787	chr4	72911298	72911298	intron	10886			NPFFR2
rs17043794	chr2	53141955	53141955	intergenic		51130			ASB3
rs10282765	chr8	98411402	98411402	intergenic		92140	85453		MTDH	TSPYL5
rs821378	chr1	86139089	86139089	intron	54680			ZNHIT6
rs2396105	chr19	8571530	8571530	intergenic		84330	84106		ZNF414	PRAM1
rs6462246	chr7	31049951	31049951	intergenic		117	2692		ADCYAP1R1	GHRHR
rs6483543	chr11	18882221	18882221	intergenic		259249	84867		MRGPRX1	PTPN5
rs11024865	chr11	18906611	18906611	intergenic		259249	84867		MRGPRX1	PTPN5
rs4570601	chr11	86486059	86486059	intergenic		11098	10873		PRSS23	ME3
rs213366	chr3	60267024	60267024	intron	2272			FHIT
rs2965174	chr19	45245015	45245015	intergenic		602	388551		BCL3	CEACAM16
rs6702266	chr1	195376972	195376972	intergenic		343450			KCNT2
rs17172499	chr7	45251293	45251293	intergenic		107	10268		ADCY1	RAMP3
rs9572448	chr13	71013752	71013752	intergenic		100885781	6315		LINC00348	ATXN8OS
rs2922851	chr8	6455701	6455701	intron	79648			MCPH1
rs8099172	chr18	23424717	23424717	intergenic		6760	25925		SS18	ZNF521
rs17012632	chr2	33392710	33392710	intron	4052			LTBP1
rs12802848	chr11	86489148	86489148	intergenic		11098	10873		PRSS23	ME3
rs6749771	chr2	177070126	177070126	intergenic		10651	3231		MTX2	HOXD1
rs9634972	chr13	71014247	71014247	intergenic		100885781	6315		LINC00348	ATXN8OS
rs2044602	chr3	2315400	2315400	intron	152330			CNTN4
rs12596564	chr16	60715668	60715668	intergenic		1006	644649		CDH8	APOOP5
rs9841294	chr3	2327135	2327135	intron	152330			CNTN4
rs13077992	chr3	68586322	68586322	intron	407738			FAM19A1
rs324125	chr19	52887282	52887282	coding	400713			ZNF880
rs298419	chr3	22900401	22900401	intergenic		7325	79750		UBE2E2	ZNF385D
rs13059227	chr3	2321092	2321092	intron	152330			CNTN4
rs12563798	chr1	195350153	195350153	intergenic		343450			KCNT2
rs11782156	chr8	32096976	32096976	intron	3084			NRG1
rs854363	chr14	25261017	25261017	intergenic		29091	3002		STXBP6	GZMB
rs10816028	chr9	9001239	9001239	intron	5789			PTPRD
rs324121	chr19	52894445	52894445	intergenic		84436	400713		ZNF528	ZNF880
rs2306633	chr16	89355278	89355278	intron	29123			ANKRD11
rs11080562	chr18	12270142	12270142	intron	1149			CIDEA
rs2353028	chr16	89352678	89352678	intron	29123			ANKRD11
rs79091	chr22	25910667	25910667	intergenic		157	1416		ADRBK2	CRYBB2P1
rs2000869	chr11	120544871	120544871	intron	2900			GRIK4
rs6531191	chr2	19878883	19878883	intergenic		400946	130497		LINC00954	OSR1
rs2614079	chr8	28168659	28168659	intergenic		5368	55140		PNOC	ELP3
rs1571571	chr9	128748180	128748180	intergenic		89853	5090		MVB12B	PBX3
rs768804	chr12	91994098	91994098	intergenic		256021	1634		LINC01619	DCN
rs2614071	chr8	28165985	28165985	intergenic		5368	55140		PNOC	ELP3
rs507715	chr22	25907905	25907905	intergenic		157	1416		ADRBK2	CRYBB2P1
rs2780695	chr22	25909811	25909811	intergenic		157	1416		ADRBK2	CRYBB2P1
rs12533809	chr7	105574754	105574754	intron	222256			CDHR3
rs5761092	chr22	25904257	25904257	intron	1416			CRYBB2P1
rs10049947	chr4	89790593	89790593	intron	10144			FAM13A
rs682483	chr1	218739482	218739482	intergenic		643723	7042		LYPLAL1-AS1	TGFB2
rs4254088	chr11	124805619	124805619	intron	220296			HEPACAM
rs2279349	chr16	89350178	89350178	coding	29123			ANKRD11
rs970548	chr10	46013277	46013277	intron	220972			MARCH8
rs7086046	chr10	46076235	46076235	intron	220972			MARCH8
rs6574271	chr14	76580655	76580655	intergenic		55668	112752		GPATCH2L	IFT43
rs2169643	chr3	110889974	110889974	intron	25945			NECTIN3
rs9996493	chr4	77441014	77441014	intron	57619			SHROOM3
rs1466540	chr16	89344477	89344477	intron	29123			ANKRD11
rs4899579	chr14	76558624	76558624	intergenic		55668	112752		GPATCH2L	IFT43
rs2306815	chr4	141637275	141637275	intron	23158			TBC1D9
rs350930	chr5	165832407	165832407	intergenic		57451			TENM2
rs10078	chr5	438102	438102	threeUTR	57491			AHRR
rs294594	chr5	162995571	162995571	intergenic			27430			MAT2B
rs1026507	chr5	71223201	71223201	intergenic		4131	9607		MAP1B	CARTPT
rs12456583	chr18	20999696	20999696	intron	85019			TMEM241
rs7021104	chr9	126970838	126970838	intergenic		10783	9355		NEK6	LHX2
rs340477	chr4	104422587	104422587	intergenic		6870	1062		TACR3	CENPE
rs3922335	chr7	10275979	10275979	intergenic		4697	168741		NDUFA4	PER4
rs2017532	chr7	10276673	10276673	intergenic		4697	168741		NDUFA4	PER4
rs1340128	chr1	210940342	210940342	intron	3756			KCNH1
rs10836156	chr11	34134926	34134926	intron	55226			NAT10
rs10853121	chr17	50215698	50215698	intron	56934			CA10
rs1466539	chr16	89344431	89344431	intron	29123			ANKRD11
rs11870629	chr17	31846548	31846548	intron	40			ASIC2
rs1468450	chr7	50694457	50694457	intron	2887			GRB10
rs2006866	chr22	25900823	25900823	intron	1416			CRYBB2P1
rs2013369	chr22	25905668	25905668	intron	1416			CRYBB2P1
rs938712	chr3	194743015	194743015	intergenic		152002	100507391		XXYLT1	LOC100507391
rs2403583	chr11	20378100	20378100	intergenic		10553	120237		HTATIP2	DBX1
rs7933344	chr11	28893336	28893336	intergenic			196074			METTL15
rs4244542	chr11	28908331	28908331	intergenic			196074			METTL15
rs3807549	chr7	50673666	50673666	intron	2887			GRB10
rs868134	chr17	77371081	77371081	intron	146713			RBFOX3
rs2189977	chr7	120344218	120344218	intron	3751			KCND2
rs10245143	chr7	34667302	34667302	intron	404744			NPSR1-AS1
rs6944490	chr7	120339674	120339674	intron	3751			KCND2
rs3741353	chr11	3128774	3128774	intron	114879			OSBPL5
rs4730976	chr7	120327563	120327563	intron	3751			KCND2
rs2237441	chr7	50689362	50689362	intron	2887			GRB10
rs7140671	chr14	66306117	66306117	intergenic		440184	2530		LINC00238	FUT8
rs6122616	chr20	46439232	46439232	intergenic		284749	55959		LINC00494	SULF2
rs1105962	chr15	88736309	88736309	intron	4916			NTRK3
rs4770344	chr13	23511581	23511581	intergenic		6445	646201		SGCG	BASP1P1
rs6466757	chr7	120367739	120367739	intron	3751			KCND2
rs8139619	chr22	22067722	22067722	intron	29799			YPEL1
rs2359758	chr1	14096523	14096523	intron	7799			PRDM2
rs11984204	chr7	120352110	120352110	intron	3751			KCND2
rs7111226	chr11	83437714	83437714	intron	1740			DLG2
rs153676	chr16	65896839	65896839	intergenic		1003	283867		CDH5	LINC00922
rs279076	chr13	51100659	51100659	intron	10301			DLEU1
rs12538990	chr7	120364028	120364028	intron	3751			KCND2
rs7108408	chr11	28850329	28850329	intergenic			196074			METTL15
rs12602412	chr17	77369046	77369046	intron	146713			RBFOX3
rs4790022	chr17	77369407	77369407	intron	146713			RBFOX3
rs4729040	chr7	92057299	92057299	intergenic		57798	54467		GATAD1	ANKIB1
rs32635	chr5	14572712	14572712	intergenic		54491	7204		FAM105A	TRIO
rs6018689	chr20	46422739	46422739	intergenic		284749	55959		LINC00494	SULF2
rs4937880	chr11	134241094	134241094	intron	89944			GLB1L2
rs304963	chr15	70168077	70168077	intergenic		7090	414926		TLE3	LINC00593
rs2837587	chr21	41745001	41745001	intron	1826			DSCAM
rs7800859	chr7	34682359	34682359	intron	404744			NPSR1-AS1
rs7130896	chr11	12122574	12122574	intron	9645			MICAL2
rs12514694	chr5	76591698	76591698	intron	8622			PDE8B
rs10893525	chr11	126359805	126359805	intron	84623			KIRREL3
rs17476727	chr8	111107554	111107554	intergenic			27012			KCNV1
rs10097037	chr8	111122904	111122904	intergenic			27012			KCNV1
rs987996	chr8	111087143	111087143	intergenic			27012			KCNV1
rs929051	chr6	36714491	36714491	intron	57699			CPNE5
rs9525638	chr13	43128577	43128577	intergenic		8600	11215		TNFSF11	AKAP11
rs1437917	chr2	212112490	212112490	intergenic		2066	1373		ERBB4	CPS1
rs9533154	chr13	43140102	43140102	intron	8600			TNFSF11
rs7325635	chr13	43145319	43145319	intron	8600			TNFSF11
rs7740752	chr6	66746843	66746843	intergenic			442229			SLC25A51P1
rs12605863	chr18	68796717	68796717	intergenic		100505776	9306		LINC01541	SOCS6
rs6571990	chr14	22141347	22141347	intergenic		1603	26686		DAD1	OR4E2
rs1127745	chr3	58512237	58512237	coding	8309			ACOX2
rs13434020	chr3	58512900	58512900	intron	8309			ACOX2
rs4334769	chr4	130245233	130245233	intergenic			132321			C4orf33
rs17536328	chr13	43143029	43143029	intron	8600			TNFSF11
rs2047039	chr4	81735968	81735968	intron	255119			C4orf22
rs4434576	chr7	155021663	155021663	intergenic		3638	3361		INSIG1	HTR5A
rs6795193	chr3	58497779	58497779	intron	8309			ACOX2
rs2151197	chr13	81075127	81075127	intergenic			10253			SPRY2
rs3094352	chr5	9763915	9763915	intron	285692			LOC285692
rs9635033	chr13	81058027	81058027	intergenic			10253			SPRY2
rs522676	chr9	136579589	136579589	intron	1757			SARDH
rs4355401	chr4	130230383	130230383	intergenic			132321			C4orf33
rs1016898	chr5	9779910	9779910	intron	285692			LOC285692
rs6899720	chr6	66719597	66719597	intergenic			442229			SLC25A51P1
rs7698457	chr4	167699942	167699942	intron	50859			SPOCK3
rs3919526	chr7	7949059	7949059	intergenic		113263	729852		GLCCI1	UMAD1
rs17135074	chr10	3075076	3075076	intergenic		5214	399708		PFKP	LINC00701
rs2618114	chr3	27948266	27948266	intergenic		152100	8320		CMC1	EOMES
rs7333466	chr13	108206269	108206269	intron	728215			FAM155A
rs1892979	chr11	112864529	112864529	intron	4684			NCAM1
rs2214018	chr5	9748135	9748135	intron	285692			LOC285692
rs10917632	chr1	162864476	162864476	intergenic		5999	339512		RGS4	CCDC190
rs2188748	chr8	88519621	88519621	intergenic		138009	168975		DCAF4L2	CNBD1
rs9543947	chr13	76064599	76064599	intergenic		170622	9882		COMMD6	TBC1D4
rs13378796	chr13	81097155	81097155	intergenic			10253			SPRY2
rs1954504	chr13	81106573	81106573	intergenic			10253			SPRY2
rs2222294	chr8	89279580	89279580	intron	4325			MMP16
rs4721998	chr7	21262238	21262238	intergenic		6671	222901		SP4	RPL23P8
rs7851008	chr9	82596501	82596501	intergenic			7091			TLE4
rs10957756	chr8	76200242	76200242	intergenic		3174	83690		HNF4G	CRISPLD1
rs17502738	chr9	37441650	37441650	coding	9925			ZBTB5
rs8094020	chr18	22068086	22068086	intergenic		729950	59340		LOC729950	HRH4
rs7279400	chr21	45128190	45128190	intergenic		8566	23076		PDXK	RRP1B
rs17187632	chr18	22076977	22076977	intergenic		729950	59340		LOC729950	HRH4
rs2309244	chr4	181327429	181327429	intergenic		728081			LINC00290
rs1925851	chr13	95620698	95620698	intergenic		10257	11166		ABCC4	SOX21
rs3886314	chr1	95279945	95279945	intergenic		126969	2152		SLC44A3	F3
rs2803407	chr9	78965491	78965491	intron	5125			PCSK5
rs2257220	chr9	78965993	78965993	intron	5125			PCSK5
rs9749286	chr19	43635445	43635445	intron	5675			PSG6
rs1859406	chr19	43635684	43635684	intron	5675			PSG6
rs11987304	chr8	66870013	66870013	intergenic		85479	5150		DNAJC5B	PDE7A
rs698964	chr1	95309772	95309772	intron	126969			SLC44A3
rs7961210	chr12	3447151	3447151	intergenic		56341	10867		PRMT8	TSPAN9
rs11245122	chr10	128425046	128425046	intergenic		1793	118611		DOCK1	C10orf90
rs391833	chr3	156480263	156480263	intron	730091			LINC00886
rs6882155	chr5	112435620	112435620	intron	4163			MCC
rs4458522	chr4	115287331	115287331	intergenic		7368	79642		UGT8	ARSJ
rs6472235	chr8	66822030	66822030	intergenic		85479	5150		DNAJC5B	PDE7A
rs6981354	chr8	66865183	66865183	intergenic		85479	5150		DNAJC5B	PDE7A
rs953446	chr5	91339105	91339105	intergenic			100129716			ARRDC3-AS1
rs11718266	chr3	76900144	76900144	intron	6092			ROBO2
rs4882801	chr12	129178969	129178969	intron	92293			TMEM132C
rs2832660	chr21	31593066	31593066	intergenic		643803	9073		KRTAP24-1	CLDN8
rs4611452	chr16	81977364	81977364	intron	5336			PLCG2
rs7690911	chr4	16899946	16899946	intron	9079			LDB2
rs10794108	chr10	128423873	128423873	intergenic		1793	118611		DOCK1	C10orf90
rs1860394	chr12	3439051	3439051	intergenic		56341	10867		PRMT8	TSPAN9
rs7078439	chr10	128419984	128419984	intergenic		1793	118611		DOCK1	C10orf90
rs4494239	chr10	128431443	128431443	intergenic		1793	118611		DOCK1	C10orf90
rs9949492	chr18	59521666	59521666	intron	220441			RNF152
rs1409202	chr10	18763683	18763683	intron	783			CACNB2
rs7977571	chr12	103116791	103116791	intergenic		283432	3479		LINC00485	IGF1
rs6861336	chr5	112435864	112435864	intron	4163			MCC
rs6797082	chr3	156484592	156484592	intron	730091			LINC00886
rs12592193	chr15	82516039	82516039	intron	79631			EFL1
rs13141037	chr4	128313686	128313686	intergenic		27152			INTU
rs10794113	chr10	128435336	128435336	intergenic		1793	118611		DOCK1	C10orf90
rs4962605	chr10	128436439	128436439	intergenic		1793	118611		DOCK1	C10orf90
rs11743216	chr5	111943552	111943552	intergenic		324	54508		APC	EPB41L4A-AS2
rs4562370	chr8	90635791	90635791	intergenic		8767			RIPK2
rs1558070	chr7	30503486	30503486	intron	10392			NOD1
rs2964911	chr5	163724281	163724281	intergenic			27430			MAT2B
rs3926173	chr5	163731007	163731007	intergenic			27430			MAT2B
rs2042066	chr7	132611681	132611681	intron	54927			CHCHD3
rs9495557	chr6	139972987	139972987	intergenic		100132735	645434		LOC100132735	LINC01625
rs684804	chr11	94808715	94808715	intergenic		23052	390245		ENDOD1	KDM4E
rs2787919	chr6	88397273	88397273	intron	55122			AKIRIN2
rs9490713	chr6	123563696	123563696	intron	10345			TRDN
rs722903	chr6	88516052	88516052	intergenic		81833	55122		SPACA1	AKIRIN2
rs7281703	chr21	18452225	18452225	intergenic		100505929	388815		LINC01549	MIR99AHG
rs7134795	chr12	3444974	3444974	intergenic		56341	10867		PRMT8	TSPAN9
rs9843695	chr3	107547254	107547254	intergenic		151658	56987		LINC00635	BBX
rs4588563	chr5	104880515	104880515	intergenic			9366			RAB9BP1
rs6444386	chr3	189248764	189248764	intergenic		8626	285386		TP63	TPRG1
rs11762282	chr7	3152116	3152116	intergenic		221935	84433		SDK1	CARD11
rs11154583	chr6	130778955	130778955	intergenic		100507203	114801		SMLR1	TMEM200A
rs152023	chr16	16085236	16085236	intron	4363			ABCC1
rs12658762	chr5	18579606	18579606	intergenic		1016			CDH18
rs6774354	chr3	49961780	49961780	intron	84315			MON1A
rs949745	chr15	96441388	96441388	intergenic		644192	145820		NR2F2-AS1	LINC00924
rs16844487	chr4	3498896	3498896	intergenic		4043	285489		LRPAP1	DOK7
rs7687823	chr4	187482867	187482867	intergenic		2195	4543		FAT1	MTNR1A
rs1398765	chr3	131481414	131481414	intron	131034			CPNE4
rs7609306	chr2	56376564	56376564	intron	114800			CCDC85A
rs12202427	chr6	130703231	130703231	intron	114801			TMEM200A
rs11956638	chr5	53060893	53060893	intergenic		54622	4724		ARL15	NDUFS4
rs3889926	chr4	174859997	174859997	intergenic		26269	79804		FBXO8	HAND2-AS1
rs2223071	chr21	18220019	18220019	intergenic		100505929	388815		LINC01549	MIR99AHG
rs10165126	chr2	172820315	172820315	intron	8520			HAT1
rs13076126	chr3	61853342	61853342	intron	5793			PTPRG
rs17284917	chr21	39713235	39713235	intergenic		2078	3772		ERG	KCNJ15
rs817828	chr9	110156151	110156151	intergenic		9314	5887		KLF4	RAD23B
rs17641704	chr19	16172739	16172739	intergenic		7171	148231		TPM4	LINC00905
rs2683529	chr3	24212581	24212581	intron	7068			THRB
rs2883059	chr3	49902160	49902160	intron	79012			CAMKV
rs1029569	chr7	105534162	105534162	intron	222256			CDHR3
rs4787938	chr16	27206340	27206340	intergenic		79831	162083		KDM8	C16orf82
rs7124654	chr11	81099928	81099928	intergenic		100422823			MIR4300
rs11999260	chr9	128521473	128521473	intron	5090			PBX3
rs6844878	chr4	3494251	3494251	intron	285489			DOK7
rs9855505	chr3	49792158	49792158	intron	9807			IP6K1
rs11138869	chr9	83460297	83460297	intergenic		7088			TLE1
rs13268487	chr8	30646539	30646539	intron	5516			PPP2CB
rs6591963	chr11	81086405	81086405	intergenic		100422823			MIR4300
rs12515666	chr5	53082951	53082951	intergenic		54622	4724		ARL15	NDUFS4
rs6824647	chr4	26177372	26177372	intergenic		3516	389203		RBPJ	SMIM20
rs1513375	chr3	131480369	131480369	intron	131034			CPNE4
rs6802890	chr3	49832261	49832261	intron	389118			CDHR4
rs915004	chr9	82932712	82932712	intergenic			7091			TLE4
rs4636589	chr10	109138179	109138179	intergenic			114815			SORCS1
rs17112452	chr10	98903394	98903394	intron	6585			SLIT1
rs16881855	chr6	72518644	72518644	intergenic		22999	79940		RIMS1	LINC00472
rs1192246	chr6	72592540	72592540	intergenic		22999	79940		RIMS1	LINC00472
rs4675615	chr2	207425094	207425094	intron	8745			ADAM23
rs16829379	chr2	134541742	134541742	intergenic		100500878	344148		MIR3679	NCKAP5
rs1429142	chr4	148289389	148289389	intergenic		1909	83894		EDNRA	TTC29
rs2714888	chr4	148229662	148229662	intergenic		1909	83894		EDNRA	TTC29
rs4132816	chr13	67816735	67816735	intergenic			5101			PCDH9
rs263576	chr9	17034019	17034019	intergenic		54875	54796		CNTLN	BNC2
rs7748810	chr6	1163451	1163451	intergenic		94234	285768		FOXQ1	LINC01622
rs7748266	chr6	35592744	35592744	intron	2289			FKBP5
rs263651	chr9	17011872	17011872	intergenic		54875	54796		CNTLN	BNC2
rs716970	chr6	52255088	52255088	intron	85315			PAQR8
rs1536690	chr9	97055310	97055310	coding	169841			ZNF169
rs11223150	chr11	132488474	132488474	intron	4978			OPCML
rs1498056	chr16	76055486	76055486	intergenic		85445	54386		CNTNAP4	TERF2IP
rs10498713	chr6	22729300	22729300	intergenic			154150			HDGFL1
rs992105	chr6	35555183	35555183	intron	2289			FKBP5
rs7718220	chr5	177919951	177919951	intron	91522			COL23A1
rs17445954	chr3	189411830	189411830	intron	8626			TP63
rs12111515	chr6	73794270	73794270	intron	56479			KCNQ5
rs11750504	chr5	75540841	75540841	intron	22987			SV2C
rs1444803	chr10	100624132	100624132	intron	60495			HPSE2
rs31313	chr5	16690754	16690754	intron	4651			MYO10
rs9504743	chr6	6294059	6294059	intron	2162			F13A1
rs650342	chr6	52263744	52263744	intron	85315			PAQR8
rs118188	chr1	184916682	184916682	intron	116496			FAM129A
rs7068299	chr10	73322629	73322629	intron	64072			CDH23
rs1411790	chr9	18154099	18154099	intergenic		92949	6456		ADAMTSL1	SH3GL2
rs2252680	chr6	1277350	1277350	intergenic		94234	285768		FOXQ1	LINC01622
rs7909464	chr10	29542629	29542629	intergenic		84569	100507605		LYZL1	LINC00837
rs9360630	chr6	73752358	73752358	intron	56479			KCNQ5
rs1001919	chr9	109291661	109291661	intergenic		58499	55151		ZNF462	TMEM38B
rs12146826	chr12	60859809	60859809	intergenic			9194			SLC16A7
rs1828034	chr4	148090486	148090486	intergenic		1909	83894		EDNRA	TTC29
rs191558	chr3	62079016	62079016	intron	5793			PTPRG
rs4399964	chr4	148084305	148084305	intergenic		1909	83894		EDNRA	TTC29
rs11750299	chr5	75526922	75526922	intron	22987			SV2C
rs10184275	chr2	166127928	166127928	intron	6326			SCN2A
rs1079653	chr22	50474857	50474857	intergenic		23209	400935		MLC1	IL17REL
rs1036332	chr1	199012478	199012478	intergenic		2494	100131234		NR5A2	MIR181A1HG
rs3804043	chr22	20052481	20052481	threeUTR	128989			TANGO2
rs489961	chr11	127805573	127805573	intergenic		2113	283165		ETS1	KIRREL3-AS3
rs1993553	chr6	6286854	6286854	intron	2162			F13A1
rs263580	chr9	17039312	17039312	intergenic		54875	54796		CNTLN	BNC2
rs6078495	chr20	12239861	12239861	intergenic		55304	22903		SPTLC3	BTBD3
rs2696895	chr2	14684465	14684465	intergenic		151354			FAM84A
rs7836704	chr8	133064881	133064881	intron	729330			OC90
rs1410664	chr6	72514270	72514270	intergenic		22999	79940		RIMS1	LINC00472
rs2529243	chr7	101356053	101356053	intergenic		1523	93408		CUX1	MYL10
rs1953624	chr6	62012809	62012809	intergenic		202559			KHDRBS2
rs7113199	chr11	134247187	134247187	intron	89944			GLB1L2
rs4937877	chr11	134235392	134235392	intron	89944			GLB1L2
rs12482570	chr21	39077777	39077777	intron	3763			KCNJ6
rs16900290	chr6	62588444	62588444	intron	202559			KHDRBS2
rs6946436	chr7	45299755	45299755	intergenic		107	10268		ADCY1	RAMP3
rs495587	chr18	55807690	55807690	intron	23327			NEDD4L
rs10086758	chr8	76762183	76762183	intergenic		100192378	3174		ZFHX4-AS1	HNF4G
rs7416	chr11	10528501	10528501	threeUTR	272			AMPD3
rs6910775	chr6	143556934	143556934	intron	51390			AIG1
rs3821466	chr3	125829505	125829505	intron	10840			ALDH1L1
rs893952	chr11	134249349	134249349	threeUTR	27087			B3GAT1
rs2621250	chr4	13056423	13056423	intergenic		9364			RAB28
rs2727996	chr3	1097901	1097901	intergenic		27255	10752		CNTN6	CHL1
rs9324336	chr1	102304094	102304094	intron	118427			OLFM3
rs9838717	chr3	104732961	104732961	intergenic		214	693127		ALCAM	MIR548A3
rs16850761	chr3	104733455	104733455	intergenic		214	693127		ALCAM	MIR548A3
rs16850763	chr3	104733610	104733610	intergenic		214	693127		ALCAM	MIR548A3
rs7626601	chr3	104742187	104742187	intergenic		214	693127		ALCAM	MIR548A3
rs11606228	chr11	11498983	11498983	intron	374378			GALNT18
rs7758052	chr6	57710238	57710238	intergenic		375513	5558		GUSBP4	PRIM2
rs6437554	chr3	104736464	104736464	intergenic		214	693127		ALCAM	MIR548A3
rs6781572	chr3	104736846	104736846	intergenic		214	693127		ALCAM	MIR548A3
rs6943444	chr7	34547285	34547285	intron	404744			NPSR1-AS1
rs6947764	chr7	34547662	34547662	intron	404744			NPSR1-AS1
rs7564090	chr2	68181448	68181448	intergenic		10438	54465		C1D	ETAA1
rs12266162	chr10	84955297	84955297	intergenic		27069	10718		GHITM	NRG3
rs1414803	chr6	62362867	62362867	intergenic		202559			KHDRBS2
rs16850758	chr3	104733368	104733368	intergenic		214	693127		ALCAM	MIR548A3
rs16972537	chr16	73802389	73802389	intergenic		5713	100506172		PSMD7	LINC01568
rs1689240	chr6	61973000	61973000	intergenic		202559			KHDRBS2
rs4787732	chr16	25469730	25469730	intergenic		9951	342357		HS3ST4	ZKSCAN2
rs6664218	chr1	22055917	22055917	intron	84196			USP48
rs9814707	chr3	104783737	104783737	intergenic		214	693127		ALCAM	MIR548A3
rs10810738	chr9	17223492	17223492	intron	54875			CNTLN
rs11600497	chr11	69173318	69173318	intergenic		595	26579		CCND1	MYEOV
rs10027979	chr4	88456441	88456441	intergenic		1834	8404		DSPP	SPARCL1
rs1503229	chr2	68184524	68184524	intergenic		10438	54465		C1D	ETAA1
rs6936302	chr6	73647903	73647903	intron	56479			KCNQ5
rs3588	chr6	62338249	62338249	intergenic		202559			KHDRBS2
rs6119272	chr20	31193379	31193379	intron	149950			LOC149950
rs2380699	chr2	15963882	15963882	intergenic		10408	1653		MYCNOS	DDX1
rs4795942	chr17	32911168	32911168	intron	124842			TMEM132E
rs963201	chr12	1660733	1660733	intergenic		144699	100292680		FBXL14	LINC00942
rs4579228	chr5	76963674	76963674	intergenic		6902	23440		TBCA	OTP
rs2358866	chr10	20501874	20501874	intron	84898			PLXDC2
rs10802043	chr1	119117167	119117167	intergenic		6913	200162		TBX15	SPAG17
rs2884876	chr1	119153514	119153514	intergenic		6913	200162		TBX15	SPAG17
rs371454	chr9	6078614	6078614	intergenic		90865	26953		IL33	RANBP6
rs216259	chr6	24931083	24931083	intron	9750			FAM65B
rs823985	chr5	132866002	132866002	intron	23105			FSTL4
rs823993	chr5	132867138	132867138	intron	23105			FSTL4
rs2213448	chr22	35093399	35093399	intergenic		91464	9215		ISX	LARGE
rs2451125	chr8	119231115	119231115	intron	401474			SAMD12
rs7701985	chr5	76961781	76961781	intergenic		6902	23440		TBCA	OTP
rs6453340	chr5	76962274	76962274	intergenic		6902	23440		TBCA	OTP
rs6777714	chr3	127184769	127184769	intergenic		131601	5361		TPRA1	PLXNA1
rs2514949	chr8	119214984	119214984	intron	401474			SAMD12
rs2514750	chr8	119219792	119219792	intron	401474			SAMD12
rs13253524	chr8	119225767	119225767	intron	401474			SAMD12
rs746552	chr10	104342501	104342501	intron	51684			SUFU
rs6762974	chr3	70595849	70595849	intergenic		27086	4286		FOXP1	MITF
rs11085914	chr19	14978191	14978191	intergenic		26333	390892		OR7A17	OR7A10
rs17074954	chr8	5679269	5679269	intergenic		100287015	64478		LOC100287015	CSMD1
rs7777234	chr7	131735146	131735146	intergenic		91584	5420		PLXNA4	PODXL
rs193968	chr16	69000588	69000588	intron	79613			TANGO6
rs2772350	chr13	98966181	98966181	intron	10160			FARP1
rs875361	chr1	37865954	37865954	intergenic		728431	100422898		LINC01137	MIR4255
rs1645893	chr16	57341599	57341599	intergenic		6367	51090		CCL22	PLLP
rs12799883	chr11	69010651	69010651	intergenic		26579	219931		MYEOV	TPCN2
rs11735307	chr4	3497046	3497046	intergenic		4043	285489		LRPAP1	DOK7
rs2514961	chr8	119226836	119226836	intron	401474			SAMD12
rs283458	chr5	153955820	153955820	intergenic		100422950	9421		MIR3141	HAND1
rs7513840	chr1	65560015	65560015	intergenic		205	406893		AK4	MIR101-1
rs2877516	chr3	121233873	121233873	intron	10721			POLQ
rs6478270	chr9	119774407	119774407	intron	23245			ASTN2
rs6094373	chr20	35969074	35969074	intergenic		6714	63905		SRC	MANBAL
rs10500546	chr16	68956625	68956625	intron	79613			TANGO6
rs6755093	chr2	177119342	177119342	intergenic		10651	3231		MTX2	HOXD1
rs265008	chr5	79181467	79181467	intergenic		345778	202333		MTX3	CMYA5
rs9483132	chr6	130789807	130789807	intergenic		100507203	114801		SMLR1	TMEM200A
rs4704601	chr5	79188057	79188057	intergenic		345778	202333		MTX3	CMYA5
rs2146244	chr14	81786278	81786278	intron	85439			STON2
rs2042449	chr5	1416646	1416646	intron	6531			SLC6A3
rs7736611	chr5	71488904	71488904	intron	4131			MAP1B
rs6702877	chr1	108755434	108755434	intergenic		148545	29957		NBPF4	SLC25A24
rs12798614	chr11	76362136	76362136	intergenic		2615	56946		LRRC32	EMSY
rs3745568	chr19	6690613	6690613	intron	718			C3
rs13274854	chr8	53305837	53305837	intron	9705			ST18
rs11147005	chr12	133262001	133262001	intron	5426			POLE
rs2539357	chr7	76745119	76745119	intergenic		57639	100132832		CCDC146	PMS2P9
rs4468284	chr10	123770725	123770725	intron	10579			TACC2
rs2287598	chr2	211523163	211523163	intron	1373			CPS1
rs2333025	chr17	55706937	55706937	intron	124540			MSI2
rs1464574	chr3	182878838	182878838	intron	27074			LAMP3
rs10500388	chr16	12715480	12715480	intergenic		55313	92017		CPPED1	SNX29
rs17013657	chr4	129679066	129679066	intergenic		79960	10424		JADE1	PGRMC2
rs2063213	chr4	172050379	172050379	intergenic		442117	100506122		GALNTL6	LOC100506122
rs888115	chr17	55661470	55661470	intron	124540			MSI2
rs2273574	chr1	229750343	229750343	intron	27097			TAF5L
rs3800003	chr6	155113232	155113232	intron	22828			SCAF8
rs11005382	chr10	58276545	58276545	intergenic		100500834	11130		MIR3924	ZWINT
rs6489968	chr12	115138644	115138644	intergenic			6926			TBX3
rs2035364	chr8	106440076	106440076	intron	23414			ZFPM2
rs13248544	chr8	106440475	106440475	intron	23414			ZFPM2
rs1159046	chr8	113777669	113777669	intron	114788			CSMD3
rs2320399	chr2	133742448	133742448	intron	344148			NCKAP5
rs4686710	chr3	185633136	185633136	threeUTR	6434			TRA2B
rs1437898	chr2	133746630	133746630	intron	344148			NCKAP5
rs7524877	chr1	78615645	78615645	intergenic		149047	54810		MGC27382	GIPC2
rs10945617	chr6	159952432	159952432	intergenic		6648	84624		SOD2	FNDC1
rs17831104	chr16	24630938	24630938	intergenic		27327	5930		TNRC6A	RBBP6
rs17753596	chr14	66346271	66346271	intergenic		440184	2530		LINC00238	FUT8
rs1357377	chr2	57547114	57547114	intergenic		7444	114800		VRK2	CCDC85A
rs2527032	chr7	83687622	83687622	intron	10371			SEMA3A
rs7654585	chr4	25942751	25942751	intergenic		3516	389203		RBPJ	SMIM20
rs658672	chr3	182877292	182877292	intron	27074			LAMP3
rs4567919	chr2	57484026	57484026	intergenic		7444	114800		VRK2	CCDC85A
rs17033164	chr2	107318188	107318188	intergenic		84620	653489		ST6GAL2	RGPD3
rs1519900	chr2	76619579	76619579	intergenic		80059	6936		LRRTM4	GCFC2
rs991842	chr1	163778719	163778719	intergenic		5087	83540		PBX1	NUF2
rs10448137	chr8	19197531	19197531	intron	63898			SH2D4A
rs748057	chr4	27268342	27268342	intergenic			57620			STIM2
rs12771265	chr10	71411206	71411206	intergenic		1305	219738		COL13A1	C10orf35
rs7555212	chr1	5002367	5002367	intergenic		100616489	55966		MIR4417	AJAP1
rs6881435	chr5	3389796	3389796	intergenic		285577	153571		LINC01019	C5orf38
rs155514	chr3	6458324	6458324	intergenic		2917			GRM7
rs1025159	chr1	165475283	165475283	intron	400794			LOC400794
rs11601433	chr11	21531851	21531851	intron	4745			NELL1
rs9528119	chr13	60954630	60954630	intergenic		81550	81624		TDRD3	DIAPH3
rs12576288	chr11	21517163	21517163	intron	4745			NELL1
rs2922188	chr3	125278095	125278095	intron	114885			OSBPL11
rs1505035	chr5	15774466	15774466	intron	23194			FBXL7
rs10051783	chr5	167822652	167822652	intron	23286			WWC1
rs611917	chr1	109815252	109815252	intron	1952			CELSR2
rs39027	chr7	89096541	89096541	intergenic		442523	219578		DPY19L2P4	ZNF804B
rs2153264	chr1	165787477	165787477	intron	54499			TMCO1
rs676491	chr6	119443290	119443290	intron	79632			FAM184A
rs10840300	chr11	9796727	9796727	intron	283104			SBF2-AS1
rs1695515	chr7	28965068	28965068	intergenic		9865	9586		TRIL	CREB5
rs4709845	chr6	164900598	164900598	intergenic		168090	9444		C6orf118	QKI
rs726921	chr8	40085270	40085270	intergenic		79698	56892		ZMAT4	C8orf4
rs4703358	chr5	98569544	98569544	intergenic			100289230			LOC100289230
rs4330370	chr4	77545018	77545018	intron	57619			SHROOM3
rs9960795	chr18	53832084	53832084	intergenic		9352	100505474		TXNL1	LINC01539
rs636252	chr6	117157774	117157774	intergenic		222546	222545		RFX6	GPRC6A
rs17138063	chr17	35190269	35190269	intergenic		3975	79922		LHX1	MRM1
rs17736550	chr12	53095521	53095521	intron	374454			KRT77
rs4466711	chr10	69361491	69361491	intron	29119			CTNNA3
rs16883186	chr6	73737589	73737589	intron	56479			KCNQ5
rs9394178	chr6	33867461	33867461	intergenic		100302123	100507584		MIR1275	LINC01016
rs9429821	chr1	209771347	209771347	intron	57172			CAMK1G
rs2570277	chr10	17751797	17751797	intron	8027			STAM
rs4008031	chr9	12460256	12460256	intergenic		7306			TYRP1
rs7301968	chr12	129030333	129030333	intron	92293			TMEM132C
rs7215470	chr17	77367992	77367992	intron	146713			RBFOX3
rs7656480	chr4	77574194	77574194	intron	57619			SHROOM3
rs1371264	chr18	1775084	1775084	intergenic		64863	56651		METTL4	LINC00470
rs7695015	chr4	85483258	85483258	intergenic		1040	4825		CDS1	NKX6-1
rs12279261	chr11	113106455	113106455	intron	4684			NCAM1
rs17322529	chr4	77560811	77560811	intron	57619			SHROOM3
rs1574968	chr5	98569709	98569709	intergenic			100289230			LOC100289230
rs9532991	chr13	42654189	42654189	intron	160851			DGKH
rs7104988	chr11	128235452	128235452	intergenic		2113			ETS1
rs2580138	chr18	1772846	1772846	intergenic		64863	56651		METTL4	LINC00470
rs1540614	chr4	22708875	22708875	intron	57733			GBA3
rs7961199	chr12	13624349	13624349	intergenic		2904	283422		GRIN2B	LINC01559
rs2031515	chr10	17718494	17718494	intron	8027			STAM
rs7767396	chr6	43927050	43927050	intergenic		221416	100132354		C6orf223	LINC01512
rs9472159	chr6	43919695	43919695	intergenic		221416	100132354		C6orf223	LINC01512
rs1081235	chr15	80098417	80098417	intergenic		100528021	23251		ST20-MTHFS	KIAA1024
rs12075234	chr1	38738214	38738214	intergenic		64121	339442		RRAGC	LINC01343
rs8102495	chr19	46509579	46509579	intron	729440			CCDC61
rs2068188	chr3	20777750	20777750	intergenic		391518	100874028		VENTXP7	SGOL1-AS1
rs10849023	chr12	4332478	4332478	intergenic		894	57097		CCND2	PARP11
rs11611647	chr12	4333919	4333919	intergenic		894	57097		CCND2	PARP11
rs7105672	chr11	107602354	107602354	intergenic		54733	6588		SLC35F2	SLN
rs2175176	chr2	115720896	115720896	intron	57628			DPP10
rs1501304	chr16	13144688	13144688	intron	729993			SHISA9
rs8049852	chr16	13132513	13132513	intron	729993			SHISA9
rs3844159	chr10	60733376	60733376	intergenic		84457	80114		PHYHIPL	BICC1
rs3894101	chr10	60739778	60739778	intergenic		84457	80114		PHYHIPL	BICC1
rs6866080	chr5	76451520	76451520	intergenic		8622	728723		PDE8B	ZBED3-AS1
rs7316141	chr12	9027429	9027429	intron	144568			A2ML1
rs11228985	chr11	57048184	57048184	intergenic		85456	187		TNKS1BP1	APLNR
rs1558526	chr12	9009820	9009820	coding	144568			A2ML1
rs1470280	chr4	152431770	152431770	intron	729830			FAM160A1
rs10509533	chr10	89757949	89757949	intergenic		55328	5728		RNLS	PTEN
rs11096956	chr4	38776180	38776180	coding	81793			TLR10
rs4678398	chr3	137721875	137721875	intron	51208			CLDN18
rs10489683	chr1	157809662	157809662	intron	922			CD5L
rs17275724	chr4	152677580	152677580	intron	5188			GATB
rs2709826	chr4	152332120	152332120	intron	729830			FAM160A1
rs6030295	chr20	41140138	41140138	intron	11122			PTPRT
rs4958272	chr5	150831642	150831642	intron	206358			SLC36A1
rs17195186	chr9	79765692	79765692	intergenic		100286938	442425		VPS13A-AS1	FOXB2
rs2586163	chr15	80225015	80225015	intergenic		597	283687		BCL2A1	ST20-AS1
rs2709815	chr4	152363772	152363772	intron	729830			FAM160A1
rs1443088	chr4	152450126	152450126	intron	729830			FAM160A1
rs6862189	chr5	155819278	155819278	intron	6444			SGCD
rs4849358	chr2	115687956	115687956	intron	57628			DPP10
rs9396970	chr6	169966644	169966644	intron	253769			WDR27
rs9567265	chr13	44386266	44386266	intergenic		160857	55068		CCDC122	ENOX1
rs17398598	chr1	52024908	52024908	intergenic		114883	2060		OSBPL9	EPS15
rs9915388	chr17	698176	698176	intergenic		64359	55178		NXN	RNMTL1
rs9833432	chr3	137683757	137683757	intergenic		51208	8403		CLDN18	SOX14
rs10225194	chr7	10278806	10278806	intergenic		4697	168741		NDUFA4	PER4
rs3899618	chr3	73872065	73872065	intergenic		5067	23024		CNTN3	PDZRN3
rs6861029	chr5	91893095	91893095	intergenic		441094			NR2F1-AS1
rs7840296	chr8	14152926	14152926	intron	137868			SGCZ
rs9803853	chr1	51094008	51094008	intron	11124			FAF1
rs5744707	chr5	74890618	74890618	intron	51426			POLK
rs12635524	chr3	137708155	137708155	intergenic		51208	8403		CLDN18	SOX14
rs717211	chr11	56962559	56962559	intergenic		187	219527		APLNR	LRRC55
rs2709105	chr7	37757216	37757216	intergenic		353345	9844		GPR141	ELMO1
rs1117380	chr13	28260105	28260105	intergenic		219409	51082		GSX1	POLR1D
rs12770083	chr10	87929797	87929797	intron	2894			GRID1
rs1364805	chr4	107673848	107673848	intergenic		27123	100507096		DKK2	GIMD1
rs8045288	chr16	2073120	2073120	intergenic		9351	283869		SLC9A3R2	NPW
rs1371901	chr3	165961111	165961111	intergenic		79740	590		ZBBX	BCHE
rs17106642	chr14	78406473	78406473	intergenic		9369	57143		NRXN3	ADCK1
rs3785284	chr16	2074036	2074036	intergenic		9351	283869		SLC9A3R2	NPW
rs2717926	chr7	37714304	37714304	intergenic		353345	9844		GPR141	ELMO1
rs12435647	chr14	24309865	24309865	intergenic		55449	10202		DHRS4-AS1	DHRS2
rs1922130	chr10	53415188	53415188	intron	5592			PRKG1
rs12686355	chr9	71362396	71362396	intron	8395			PIP5K1B
rs7920781	chr10	87915809	87915809	intron	2894			GRID1
rs637999	chr3	165992730	165992730	intergenic		79740	590		ZBBX	BCHE
rs6978014	chr7	37612345	37612345	intergenic		353345	9844		GPR141	ELMO1
rs167510	chr12	104975209	104975209	intron	50515			CHST11
rs10105543	chr8	9323515	9323515	intergenic		8658	157273		TNKS	LOC157273
rs7923262	chr10	72225536	72225536	intergenic		27143	4838		PALD1	NODAL
rs6682365	chr1	233718651	233718651	intergenic		3775	84451		KCNK1	KIAA1804
rs4931235	chr12	27819562	27819562	intron	8496			PPFIBP1
rs17021600	chr2	38115234	38115234	intergenic		151393	10602		RMDN2	CDC42EP3
rs150311	chr15	89955362	89955362	intergenic		51458	254559		RHCG	MIR9-3HG
rs12610468	chr19	9989470	9989470	intron	93145			OLFM2
rs6847807	chr4	181247685	181247685	intergenic		728081			LINC00290
rs11150491	chr16	82760502	82760502	intron	1012			CDH13
rs1233556	chr7	155600417	155600417	intron	6469			SHH
rs12966131	chr18	65662914	65662914	intergenic		54495	643542		TMX3	LOC643542
rs11112522	chr12	105821448	105821448	intergenic		9891	387882		NUAK1	C12orf75
rs4804164	chr19	11502291	11502291	intron	57139			RGL3
rs7163811	chr15	71414363	71414363	intergenic		79875	196993		THSD4	CT62
rs17696124	chr18	56868042	56868042	intergenic		2922	90701		GRP	SEC11C
rs5004102	chr19	9982334	9982334	intron	93145			OLFM2
rs1386259	chr16	55166994	55166994	intergenic		79190	10265		IRX6	IRX5
rs3923050	chr3	117410498	117410498	intergenic			285194			TUSC7
rs7010934	chr8	58977019	58977019	intron	90362			FAM110B
rs7842612	chr8	90579197	90579197	intergenic		8767			RIPK2
rs12680336	chr8	134720682	134720682	intergenic		57623	6482		ZFAT	ST3GAL1
rs722503	chr13	28997052	28997052	intron	2321			FLT1
rs4717992	chr7	63581769	63581769	intergenic		730291	442319		ZNF735	ZNF727
rs4652271	chr1	177783670	177783670	intergenic		89866	57795		SEC16B	BRINP2
rs238129	chr18	3488151	3488151	intergenic		9229	7050		DLGAP1	TGIF1
rs9478086	chr6	170052049	170052049	coding	253769			WDR27
rs10979955	chr9	112350261	112350261	intergenic		114299	5774		PALM2	PTPN3
rs1356998	chr6	24055673	24055673	intergenic		140767			NRSN1
rs1979833	chr5	20953429	20953429	intergenic		728411	1016		GUSBP1	CDH18
rs3780813	chr9	135561944	135561944	intron	9329			GTF3C4
rs940770	chr7	109733975	109733975	intergenic		83943	442720		IMMP2L	EIF3IP1
rs681604	chr10	6438081	6438081	intergenic		5588	399715		PRKCQ	LOC399715
rs13166076	chr5	31363399	31363399	intergenic		29102	1004		DROSHA	CDH6
rs6873705	chr5	31366544	31366544	intergenic		29102	1004		DROSHA	CDH6
rs6501474	chr17	69314796	69314796	intergenic		6662			SOX9
rs975737	chr17	69316804	69316804	intergenic		6662			SOX9
rs6501475	chr17	69318493	69318493	intergenic		6662			SOX9
rs17525274	chr7	7655600	7655600	intergenic		6119	54468		RPA3	MIOS
rs1525513	chr7	109705384	109705384	intergenic		83943	442720		IMMP2L	EIF3IP1
rs1556632	chr10	2747193	2747193	intergenic		5214	399708		PFKP	LINC00701
rs4905431	chr14	96564550	96564550	intergenic		624	56967		BDKRB2	C14orf132
rs4905296	chr14	95822704	95822704	intergenic		79686	79789		LINC00341	CLMN
rs6501473	chr17	69312222	69312222	intergenic		6662			SOX9
rs6575508	chr14	95820229	95820229	intergenic		79686	79789		LINC00341	CLMN
rs7930061	chr11	107184123	107184123	intergenic		143884	2977		CWF19L2	GUCY1A2
rs4705064	chr5	148313933	148313933	intron	79628			SH3TC2
rs6697145	chr1	186910591	186910591	intron	5321			PLA2G4A
rs3006195	chr6	169934212	169934212	intron	253769			WDR27
rs4346260	chr17	4567215	4567215	intergenic		27043	246		PELP1	ALOX15
rs9916135	chr17	4568115	4568115	intergenic		27043	246		PELP1	ALOX15
rs3817865	chr6	169967244	169967244	intron	253769			WDR27
rs11864605	chr16	78935730	78935730	intron	51741			WWOX
rs606699	chr6	10358695	10358695	intergenic		7020			TFAP2A
rs512848	chr3	42352067	42352067	intergenic		131375	885		LYZL4	CCK
rs754335	chr5	7088994	7088994	intergenic		100616234	100422999		MIR4454	MIR4278
rs16887939	chr6	169765845	169765845	intergenic		253769	7058		WDR27	THBS2
rs1602325	chr3	26599551	26599551	intergenic		116135	285326		LRRC3B	LINC00692
rs4837412	chr9	132537865	132537865	intergenic		27348	9536		TOR1B	PTGES
rs10414149	chr19	52127744	52127744	intron	8778			SIGLEC5
rs1074358	chr7	144111707	144111707	intergenic		27010	135935		TPK1	NOBOX
rs2205595	chr1	201540509	201540509	intergenic		89796	376693		NAV1	RPS10P7
rs3006198	chr6	169933335	169933335	intron	253769			WDR27
rs11083692	chr19	43647130	43647130	intron	5675			PSG6
rs7659038	chr4	173944939	173944939	intron	442117			GALNTL6
rs1508805	chr5	120970448	120970448	intergenic		94033	51334		FTMT	PRR16
rs13005810	chr2	34580853	34580853	intergenic			151325			MYADML
rs3114922	chr2	187718869	187718869	intergenic		10203	151112		CALCRL	ZSWIM2
rs230174	chr1	20686162	20686162	intergenic		339505	127731		LINC01141	VWA5B1
rs4757298	chr11	15225295	15225295	intron	387755			INSC
rs2174403	chr16	78929458	78929458	intron	51741			WWOX
rs2357016	chr2	53277205	53277205	intergenic		51130			ASB3
rs1430553	chr18	71447865	71447865	intergenic		201456	100505817		FBXO15	LOC100505817
rs7727304	chr5	88867274	88867274	intergenic		100500825	4208		MIR3660	MEF2C
rs1437288	chr6	1289926	1289926	intergenic		94234	285768		FOXQ1	LINC01622
rs12651295	chr4	69771935	69771935	intergenic		7364	7367		UGT2B7	UGT2B17
rs4742014	chr9	4604043	4604043	intron	55064			SPATA6L
rs661907	chr13	79670974	79670974	intergenic		64062	100874126		RBM26	LINC00331
rs2725759	chr4	105706327	105706327	intergenic		54790	80319		TET2	CXXC4
rs10210870	chr2	3004998	3004998	intergenic		7260	23040		TSSC1	MYT1L
rs6843220	chr4	69706273	69706273	intergenic		7364	7367		UGT2B7	UGT2B17
rs7949751	chr11	118072373	118072373	intron	120425			JAML
rs1122834	chr3	193599532	193599532	intergenic		647323	4976		LOC647323	OPA1
rs91294	chr11	22711144	22711144	intron	2620			GAS2
rs2027494	chr9	75725871	75725871	intergenic		301	216		ANXA1	ALDH1A1
rs17036511	chr4	106957520	106957520	intergenic		93627	255743		TBCK	NPNT
rs4740791	chr9	4611901	4611901	intron	55064			SPATA6L
rs11025282	chr11	19856025	19856025	intron	89797			NAV2
rs4400341	chr8	31159012	31159012	intergenic		3084	7486		NRG1	WRN
rs11074678	chr16	25149726	25149726	intron	51451			LCMT1
rs291753	chr9	93681295	93681295	intergenic		100129316	6850		LOC100129316	SYK
rs6483617	chr11	19854088	19854088	coding	89797			NAV2
rs2714545	chr4	183935289	183935289	intergenic		403315	1635		FAM92A1P2	DCTD
rs17074380	chr4	183944794	183944794	intergenic		403315	1635		FAM92A1P2	DCTD
rs3118318	chr9	25157678	25157678	intergenic		286319	100129669		TUSC1	IZUMO3
rs12052294	chr2	132433268	132433268	intergenic		29798	90557		C2orf27A	CCDC74A
rs6429364	chr1	242762965	242762965	intergenic		731275	200150		LINC01347	PLD5
rs10513638	chr3	22202153	22202153	intron	79750			ZNF385D
rs1505073	chr5	82207718	82207718	intergenic		153339	100616297		TMEM167A	MIR3977
rs10899172	chr11	75879823	75879823	intergenic		7481	7405		WNT11	UVRAG
rs12639104	chr3	147417621	147417621	intergenic		185	7545		AGTR1	ZIC1
rs10803398	chr1	16097237	16097237	intron	54751			FBLIM1
rs4920004	chr21	44279410	44279410	intron	10785			WDR4
rs1555171	chr6	86886644	86886644	intergenic		3354	387066		HTR1E	SNHG5
rs1555172	chr6	86886750	86886750	intergenic		3354	387066		HTR1E	SNHG5
rs869002	chr6	47640097	47640097	intron	222611			ADGRF2
rs11726946	chr4	69737036	69737036	intergenic		7364	7367		UGT2B7	UGT2B17
rs7751153	chr6	77383344	77383344	intergenic		3351	3617		HTR1B	IMPG1
rs1539683	chr9	19897119	19897119	intergenic		4300	25769		MLLT3	SLC24A2
rs1930656	chr10	2191007	2191007	intergenic		399708	282980		LINC00701	LINC00700
rs2900252	chr9	129577902	129577902	intron	23099			ZBTB43
rs6586261	chr21	44318769	44318769	intron	4731			NDUFV3
rs6914894	chr6	47695732	47695732	intergenic		221391	221393		OPN5	ADGRF4
rs7608404	chr2	205232597	205232597	intergenic		117583	29851		PARD3B	ICOS
rs6742158	chr2	2583212	2583212	intergenic		7260	23040		TSSC1	MYT1L
rs11216829	chr11	118112911	118112911	intron	196264			MPZL3
rs177421	chr22	20913757	20913757	intron	51586			MED15
rs12126324	chr1	54527647	54527647	intron	127428			TCEANC2
rs1417657	chr6	4904380	4904380	intron	9425			CDYL
rs2298831	chr11	118068752	118068752	coding	120425			JAML
rs7740233	chr6	150873766	150873766	intergenic		57480	389434		PLEKHG1	IYD
rs12456391	chr18	54901657	54901657	intergenic		51046	284257		ST8SIA3	BOD1L2
rs1009081	chr18	54922829	54922829	intergenic		51046	284257		ST8SIA3	BOD1L2
rs2002628	chr5	63919470	63919470	intergenic		100132916	401190		FAM159B	RGS7BP
rs1830792	chr13	28873907	28873907	intergenic		2321	255967		FLT1	PAN3
rs11588657	chr1	226676299	226676299	intergenic		375057	142		C1orf95	PARP1
rs11578771	chr1	226676657	226676657	intergenic		375057	142		C1orf95	PARP1
rs17815421	chr15	63161700	63161700	intergenic		7168	83660		TPM1	TLN2
rs4578968	chr3	67264139	67264139	intergenic		100422941	84541		MIR4272	KBTBD8
rs3910564	chr12	30800353	30800353	intron	10526			IPO8
rs6487927	chr12	30826335	30826335	intron	10526			IPO8
rs11949031	chr5	2370336	2370336	intergenic		153572	50805		IRX2	IRX4
rs1373290	chr1	112501812	112501812	intron	3752			KCND3
rs873153	chr2	79421965	79421965	intron	1496			CTNNA2
rs2879278	chr5	169572731	169572731	intergenic		133874	2299		C5orf58	FOXI1
rs984977	chr6	125748384	125748384	intergenic		643623	51020		LOC643623	HDDC2
rs2193280	chr18	54943951	54943951	intergenic		51046	284257		ST8SIA3	BOD1L2
rs10515240	chr5	95961829	95961829	intergenic		831	5122		CAST	PCSK1
rs9844657	chr3	67261121	67261121	intergenic		100422941	84541		MIR4272	KBTBD8
rs130158	chr22	49107829	49107829	intron	25817			FAM19A5
rs6921560	chr6	134427657	134427657	intergenic		387065	154091		HMGA1P7	SLC2A12
rs4857008	chr3	67263844	67263844	intergenic		100422941	84541		MIR4272	KBTBD8
rs2623749	chr8	3584423	3584423	intron	64478			CSMD1
rs11216781	chr11	118012310	118012310	intron	6330			SCN4B
rs10474415	chr5	73694418	73694418	intergenic		8507	64283		ENC1	ARHGEF28
rs7670671	chr4	139243656	139243656	intron	100874047			LINC00499
rs12887676	chr14	98818823	98818823	intergenic		283598	388011		C14orf177	LINC01550
rs7297455	chr12	30864924	30864924	intron	65981			CAPRIN2
rs7706303	chr5	63919136	63919136	intergenic		100132916	401190		FAM159B	RGS7BP
rs4493370	chr3	194245931	194245931	intergenic		100507297	401106		TMEM44-AS1	LINC00884
rs6716352	chr2	144368257	144368257	intron	55843			ARHGAP15
rs12972060	chr19	33537096	33537096	intron	85415			RHPN2
rs1793185	chr11	118089434	118089434	intron	120425			JAML
rs6494054	chr15	59306780	59306780	intron	54778			RNF111
rs1492574	chr6	150868443	150868443	intergenic		57480	389434		PLEKHG1	IYD
rs9524858	chr13	95892356	95892356	intron	10257			ABCC4
rs11102362	chr1	112496701	112496701	intron	3752			KCND3
rs1353197	chr6	125776333	125776333	intergenic		643623	51020		LOC643623	HDDC2
rs7763686	chr6	4824198	4824198	intron	9425			CDYL
rs4133202	chr2	205236818	205236818	intergenic		117583	29851		PARD3B	ICOS
rs12212092	chr6	30128442	30128442	coding	10107			TRIM10
rs9468692	chr6	30119890	30119890	threeUTR	10107			TRIM10
rs10046325	chr6	162483954	162483954	intron	5071			PARK2
rs2596551	chr6	31332239	31332239	intergenic
rs3859532	chr19	54827248	54827248	intergenic		23547	353514		LILRA4	LILRA5
rs1016364	chr11	129744872	129744872	promoter	4798			NFRKB
rs1045634	chr11	9800450	9800450	threeUTR	81846			SBF2
rs10464649	chr7	116073567	116073567	intron	858&857			CAV2&CAV1
rs1061627	chr12	21654407	21654407	promoter	5965&51026			RECQL&GOLT1B
rs10786696	chr10	104378134	104378134	threeUTR	51684			SUFU
rs10833220	chr11	3115943	3115943	promoter	114879			OSBPL5
rs10876730	chr12	55639798	55639798	intergenic		254783	121364		OR6C74	OR10A7
rs11057121	chr12	17141339	17141339	intergenic		728622	55885		SKP1P2	LMO3
rs11216816	chr11	118075152	118075152	promoter	120425			JAML
rs11705170	chr22	21090148	21090148	promoter	5297			PI4KA
rs12303066	chr12	55523685	55523685	promoter	441639			OR9K2
rs12411833	chr10	82103230	82103230	promoter	84332			DYDC2
rs12503480	chr4	72903792	72903792	promoter	10886			NPFFR2
rs1264583	chr6	30293483	30293483	promoter	56658			TRIM39
rs1265098	chr6	31106177	31106177	intron	170680&170679			PSORS1C2&PSORS1C1
rs1336188	chr10	24562990	24562990	promoter	693188			MIR603
rs1413228	chr1	97660692	97660692	intron	100873932&1806			DPYD-AS1&DPYD
rs1554718	chr7	55255963	55255963	intron	1956&100507500			EGFR&EGFR-AS1
rs1573472	chr21	44312798	44312798	promoter	4731			NDUFV3
rs17095398	chr10	118645834	118645834	threeUTR	57698			SHTN1
rs17635673	chr4	20987443	20987443	promoter	80333			KCNIP4
rs17715481	chr5	131815384	131815384	intron	3659&441108			IRF1&C5orf56
rs17720205	chr10	51579413	51579413	intron	8505&8031			PARG&NCOA4
rs2042300	chr19	8580602	8580602	intergenic		4542	84330		MYO1F	ZNF414
rs2162296	chr19	37100250	37100250	fiveUTR	84911			ZNF382
rs2197116	chr3	64857528	64857528	intron	100507098&693126			ADAMTS9-AS2&MIR548A2
rs2255464	chr8	99045978	99045978	intron	4147&6156			MATN2&RPL30
rs2290182	chr16	66614008	66614008	intron	146225			CMTM2
rs2430608	chr12	12228887	12228887	intron	79370&2120			BCL2L14&ETV6
rs2492367	chr1	231906589	231906589	intron	27185			DISC1
rs2530545	chr7	34697140	34697140	promoter	387129			NPSR1
rs2569693	chr19	10399904	10399904	intergenic		7087	3386		ICAM5	ICAM4
rs2733103	chr15	80138571	80138571	intron	10588&100528021			MTHFS&ST20-MTHFS
rs2839947	chr6	151188691	151188691	fiveUTR	25902			MTHFD1L
rs285438	chr1	165518186	165518186	intron	400794&440699			LOC400794&LRRC52
rs3130501	chr6	31136453	31136453	promoter	5460			POU5F1
rs3744246	chr17	38084350	38084350	intergenic		100505591	94103		LRRC3C	ORMDL3
rs3746634	chr20	3670061	3670061	threeUTR	6614			SIGLEC1
rs3751490	chr14	23355548	23355548	threeUTR	161253			REM2
rs3764006	chr12	21054369	21054369	intron	338821			SLCO1B7
rs3806448	chr1	111832205	111832205	intergenic		27159	149620		CHIA	CHIAP2
rs3811047	chr2	113671410	113671410	promoter	27178			IL37
rs4561177	chr11	109962432	109962432	intergenic		85463	399947		ZC3H12C	C11orf87
rs4733133	chr8	29966155	29966155	intron	23484&100616190			LEPROTL1&MIR548O2
rs4790229	chr17	4674283	4674283	intergenic		9032	84225		TM4SF5	ZMYND15
rs5498	chr19	10395683	10395683	promoter	3386			ICAM4
rs623400	chr1	111748088	111748088	intergenic		1117	79961		CHI3L2	DENND2D
rs6656660	chr1	97649209	97649209	intron	1806&100873932			DPYD&DPYD-AS1
rs6663100	chr1	247313580	247313580	promoter	7678			ZNF124
rs6667575	chr1	23859521	23859521	intergenic		3399	1870		ID3	E2F2
rs6970096	chr7	107881205	107881205	promoter	4897			NRCAM
rs7012528	chr8	6604403	6604403	promoter	100616372			MIR4659B
rs7193473	chr16	66600479	66600479	promoter	113540			CMTM1
rs7302063	chr12	55641031	55641031	intergenic		254783	121364		OR6C74	OR10A7
rs736831	chr4	25033008	25033008	intergenic		51091	55203		SEPSECS	LGI2
rs7633217	chr3	132756182	132756182	intergenic		66000	348808		TMEM108	NPHP3-AS1
rs7636990	chr3	45189580	45189580	intergenic		25907	64866		TMEM158	CDCP1
rs7735907	chr5	153777453	153777453	intron	55568&386627			GALNT10&SAP30L-AS1
rs776686	chr15	42343574	42343574	intergenic		283748	123745		PLA2G4D	PLA2G4E
rs8017682	chr14	20903778	20903778	promoter	123103			KLHL33
rs8057913	chr16	2069167	2069167	intergenic		283869	90850		NPW	ZNF598
rs8069699	chr17	80796671	80796671	intron	79755&6904			ZNF750&TBCD
rs9377127	chr6	148663110	148663110	intergenic		23328	389432		SASH1	SAMD5
rs9558032	chr13	103935218	103935218	intergenic			100847092			MIR548AS
rs9635952	chr18	46861612	46861612	promoter	54808			DYM
rs9911615	chr17	39024037	39024037	intergenic		54474	3859		KRT20	KRT12
